# Supplementary material for: 4′,4′,6′,6′-Tetra­chloro-2-(6-methyl­pyridin-2-yl)-1H,2H-spiro­[naphtho­[1,2-e][1,3,2]oxaza­phosphinine-3,2′-[1,3,5,2,4,6]tri­aza­triphosphinine]
Source: Acta Crystallogr Sect E Struct Rep Online. 2013 May 11;69(Pt 6):o861–2. doi: 10.1107/S1600536813012348 (PMC3685025; doi:10.1107/S1600536813012348)
Supplement: Supplementary file 1 [file e-69-0o861-sup1.cif]

##############################################################################
#                                                                            #
# This CIF contains the data in a paper accepted for publication in          #
# Acta Crystallographica Section E. It conforms to the requirements of       #
# Notes for Authors for Acta Crystallographica Section E, and has been       #
# peer reviewed under the auspices of the IUCr Commission on Journals.       #
#                                                                            #
# Full details of the Crystallographic Information File format               #
# are given in the paper "The Crystallographic Information File (CIF):       #
# a New Standard Archive File for Crystallography" by S. R. Hall, F. H.      #
# Allen and I. D. Brown [Acta Cryst. (1991), A47, 655-685].                  #
#                                                                            #
# The current version of the core CIF dictionary is obtainable from          #
# ftp://ftp.iucr.org/pub/cif_core.dic.                                       #
#                                                                            #
# Software is freely available for graphical display of the structure(s)     #
# in this CIF. For information consult the CIF software page                 #
# http://www.iucr.org/resources/cif/software.                                #
#                                                                            #
# This file may be used for bona fide research purposes within the           #
# scientific community so long as proper attribution is given to the journal # 
# article from which it was obtained.                                        #
#                                                                            #
##############################################################################
data_I
_audit_creation_method     SHELXL-97
_chemical_name_systematic
;\
4',4',6',6'-Tetrachloro-2-(6-methylpyridin-2-yl)-1<i>H</i>,2<i>H</i>-\
spiro[naphtho[1,2-<i>e</i>][1,3,2]oxazaphosphinine-3,2'-\
[1,3,5,2,4,6]triazatriphosphinine]
;
_chemical_name_common     ?
_chemical_formula_moiety     'C17 H14 Cl4 N5 O P3'
_chemical_formula_sum     'C17 H14 Cl4 N5 O P3'
_chemical_formula_iupac     'C17 H14 Cl4 N5 O P3'
_chemical_formula_weight     539.04
_chemical_melting_point     ?
_symmetry_cell_setting     orthorhombic
_symmetry_space_group_name_H-M     'P b c a'
_symmetry_space_group_name_Hall     '-P 2ac 2ab'
loop_
    _symmetry_equiv_pos_as_xyz
    'x, y, z'
    'x+1/2, -y+1/2, -z'
    '-x, y+1/2, -z+1/2'
    '-x+1/2, -y, z+1/2'
    '-x, -y, -z'
    '-x-1/2, y-1/2, z'
    'x, -y-1/2, z-1/2'
    'x-1/2, y, -z-1/2'
_cell_length_a     21.7784(5)
_cell_length_b     7.8573(3)
_cell_length_c     25.1034(5)
_cell_angle_alpha     90.00
_cell_angle_beta     90.00
_cell_angle_gamma     90.00
_cell_volume     4295.7(2)
_cell_formula_units_Z     8
_cell_measurement_reflns_used     2741
_cell_measurement_theta_min     2.48
_cell_measurement_theta_max     26.57
_cell_measurement_temperature     100(2)
_exptl_crystal_description     plate
_exptl_crystal_colour     colorless
_exptl_crystal_size_max     0.38
_exptl_crystal_size_mid     0.28
_exptl_crystal_size_min     0.08
_exptl_crystal_density_diffrn     1.667
_exptl_crystal_density_meas     ?
_exptl_crystal_density_method     'not measured'
_exptl_crystal_F_000     2176
_exptl_absorpt_coefficient_mu     0.796
_exptl_absorpt_correction_type     multi-scan
_exptl_absorpt_process_details     '(SADABS; Bruker, 2005)'
_exptl_absorpt_correction_T_min     0.7517
_exptl_absorpt_correction_T_max     0.9390
_exptl_special_details
;
;
_diffrn_ambient_temperature     100(2)
_diffrn_radiation_type     MoK\a
_diffrn_radiation_wavelength     0.71073
_diffrn_radiation_source     'fine-focus sealed tube'
_diffrn_radiation_monochromator     graphite
_diffrn_measurement_device_type     'Bruker Kappa APEXII CCD area-detector'
_diffrn_measurement_method     '\f and \w scans'
_diffrn_detector_area_resol_mean     ?
_diffrn_reflns_number     22083
_diffrn_reflns_av_R_equivalents     0.0695
_diffrn_reflns_av_sigmaI/netI     0.0690
_diffrn_reflns_theta_min     2.48
_diffrn_reflns_theta_max     28.30
_diffrn_reflns_theta_full     28.30
_diffrn_measured_fraction_theta_max     0.993
_diffrn_measured_fraction_theta_full     0.993
_diffrn_reflns_limit_h_min     -25
_diffrn_reflns_limit_h_max     29
_diffrn_reflns_limit_k_min     -10
_diffrn_reflns_limit_k_max     6
_diffrn_reflns_limit_l_min     -31
_diffrn_reflns_limit_l_max     33
_diffrn_standards_number     ?
_diffrn_standards_interval_count     ?
_diffrn_standards_interval_time     ?
_diffrn_standards_decay_%     ?
_refine_special_details
;
Refinement of <i>F</i>^2^ against ALL reflections. The weighted <i>R</i>-factor
<i>wR</i> and goodness of fit <i>S</i> are based on <i>F</i>^2^, conventional
<i>R</i>-factors <i>R</i> are based on <i>F</i>, with <i>F</i> set to zero for
negative <i>F</i>^2^. The threshold expression of <i>F</i>^2^ >
\s(<i>F</i>^2^) is used only for calculating <i>R</i>-factors(gt) <i>etc</i>.
and is not relevant to the choice of reflections for refinement.
<i>R</i>-factors based on <i>F</i>^2^ are statistically about twice as large
as those based on <i>F</i>, and <i>R</i>- factors based on ALL data will be
even larger.
;
_reflns_number_total     5297
_reflns_number_gt     3446
_reflns_threshold_expression     I>2\s(I)
_refine_ls_structure_factor_coef     Fsqd
_refine_ls_matrix_type     full
_refine_ls_R_factor_all     0.0935
_refine_ls_R_factor_gt     0.0476
_refine_ls_wR_factor_gt     0.1051
_refine_ls_wR_factor_ref     0.1291
_refine_ls_goodness_of_fit_ref     1.012
_refine_ls_restrained_S_all     1.012
_refine_ls_number_reflns     5297
_refine_ls_number_parameters     272
_refine_ls_number_restraints     0
_refine_ls_hydrogen_treatment     constr
_refine_ls_weighting_scheme     calc
_refine_ls_weighting_details
         'calc w=1/[\s^2^(Fo^2^)+(0.0611P)^2^+1.3984P] where P=(Fo^2^+2Fc^2^)/3'
_atom_sites_solution_hydrogens     geom
_atom_sites_solution_primary     direct
_atom_sites_solution_secondary     difmap
_refine_ls_shift/su_max     0.000
_refine_ls_shift/su_mean     0.000
_refine_diff_density_max     0.731
_refine_diff_density_min     -0.768
_refine_ls_extinction_method     none
_refine_ls_extinction_coef     ?
loop_
    _atom_type_symbol
    _atom_type_description
    _atom_type_scat_dispersion_real
    _atom_type_scat_dispersion_imag
    _atom_type_scat_source
    'C' 'C' 0.0033 0.0016
                         'International Tables Vol C Tables 4.2.6.8 and 6.1.1.4'
    'H' 'H' 0.0000 0.0000
                         'International Tables Vol C Tables 4.2.6.8 and 6.1.1.4'
    'N' 'N' 0.0061 0.0033
                         'International Tables Vol C Tables 4.2.6.8 and 6.1.1.4'
    'O' 'O' 0.0106 0.0060
                         'International Tables Vol C Tables 4.2.6.8 and 6.1.1.4'
    'P' 'P' 0.1023 0.0942
                         'International Tables Vol C Tables 4.2.6.8 and 6.1.1.4'
    'Cl' 'Cl' 0.1484 0.1585
                         'International Tables Vol C Tables 4.2.6.8 and 6.1.1.4'
_computing_data_collection     'APEX2 (Bruker, 2007)'
_computing_cell_refinement     'SAINT (Bruker, 2007)'
_computing_data_reduction     'SAINT (Bruker, 2007)'
_computing_structure_solution     'SHELXS97 (Sheldrick, 2008)'
_computing_structure_refinement     'SHELXL97 (Sheldrick, 2008)'
_computing_molecular_graphics     'ORTEP-3 for Windows (Farrugia, 2012)'
_computing_publication_material
                                'WinGX (Farrugia, 2012) and PLATON (Spek, 2009)'
loop_
    _atom_site_type_symbol
    _atom_site_label
    _atom_site_fract_x
    _atom_site_fract_y
    _atom_site_fract_z
    _atom_site_U_iso_or_equiv
    _atom_site_adp_type
    _atom_site_calc_flag
    _atom_site_refinement_flags
    _atom_site_occupancy
    _atom_site_symmetry_multiplicity
    _atom_site_disorder_assembly
    _atom_site_disorder_group
    Cl Cl1 0.23736(4) 0.09286(12) 0.33683(4) 0.0310(2) Uani d . 1 1 . .
    Cl Cl2 0.12400(4) -0.12370(11) 0.36507(4) 0.0315(2) Uani d . 1 1 . .
    Cl Cl3 0.12654(4) 0.54678(12) 0.27056(3) 0.0268(2) Uani d . 1 1 . .
    Cl Cl4 0.00013(4) 0.37802(12) 0.28234(3) 0.0277(2) Uani d . 1 1 . .
    P P1 0.10765(4) 0.37524(10) 0.42559(3) 0.01570(18) Uani d . 1 1 . .
    P P2 0.14946(4) 0.11972(11) 0.35899(3) 0.0203(2) Uani d . 1 1 . .
    P P3 0.08161(4) 0.38196(11) 0.31822(3) 0.01836(19) Uani d . 1 1 . .
    O O1 0.15089(10) 0.5220(3) 0.44668(8) 0.0188(5) Uani d . 1 1 . .
    N N1 0.14830(12) 0.2097(3) 0.41488(10) 0.0195(6) Uani d . 1 1 . .
    N N2 0.11206(13) 0.2007(4) 0.31138(11) 0.0243(7) Uani d . 1 1 . .
    N N3 0.07526(12) 0.4618(3) 0.37531(10) 0.0183(6) Uani d . 1 1 . .
    N N4 0.06038(12) 0.3449(3) 0.47683(10) 0.0161(6) Uani d . 1 1 . .
    N N5 0.00488(13) 0.1705(3) 0.42067(11) 0.0220(6) Uani d . 1 1 . .
    C C1 0.15699(15) 0.5167(4) 0.59375(12) 0.0170(7) Uani d . 1 1 . .
    C C2 0.12413(15) 0.4649(4) 0.63968(12) 0.0197(7) Uani d . 1 1 . .
    H H2 0.0861 0.4068 0.6357 0.024 Uiso calc R 1 1 . .
    C C3 0.14637(16) 0.4972(4) 0.68968(13) 0.0241(8) Uani d . 1 1 . .
    H H3 0.1242 0.4585 0.7199 0.029 Uiso calc R 1 1 . .
    C C4 0.20163(17) 0.5872(5) 0.69686(14) 0.0279(8) Uani d . 1 1 . .
    H H4 0.2163 0.6104 0.7317 0.033 Uiso calc R 1 1 . .
    C C5 0.23409(16) 0.6410(4) 0.65326(14) 0.0248(8) Uani d . 1 1 . .
    H H5 0.2713 0.7021 0.6581 0.030 Uiso calc R 1 1 . .
    C C6 0.21268(15) 0.6066(4) 0.60098(13) 0.0202(7) Uani d . 1 1 . .
    C C7 0.24658(15) 0.6603(4) 0.55567(13) 0.0213(7) Uani d . 1 1 . .
    H H7 0.2839 0.7211 0.5606 0.026 Uiso calc R 1 1 . .
    C C8 0.22672(15) 0.6265(4) 0.50547(13) 0.0203(7) Uani d . 1 1 . .
    H H8 0.2499 0.6612 0.4753 0.024 Uiso calc R 1 1 . .
    C C9 0.17088(14) 0.5387(4) 0.49938(12) 0.0167(6) Uani d . 1 1 . .
    C C10 0.13573(14) 0.4829(4) 0.54063(12) 0.0164(6) Uani d . 1 1 . .
    C C11 0.07536(14) 0.3917(4) 0.53259(11) 0.0147(6) Uani d . 1 1 . .
    H H11A 0.0758 0.2865 0.5543 0.018 Uiso calc R 1 1 . .
    H H11B 0.0420 0.4651 0.5464 0.018 Uiso calc R 1 1 . .
    C C12 0.00836(14) 0.2393(4) 0.46936(13) 0.0184(7) Uani d . 1 1 . .
    C C13 -0.03482(15) 0.2132(4) 0.50891(13) 0.0182(7) Uani d . 1 1 . .
    H H13 -0.0292 0.2574 0.5438 0.022 Uiso calc R 1 1 . .
    C C14 -0.08672(15) 0.1197(4) 0.49558(14) 0.0229(7) Uani d . 1 1 . .
    H H14 -0.1179 0.1002 0.5213 0.027 Uiso calc R 1 1 . .
    C C15 -0.09263(16) 0.0552(4) 0.44471(14) 0.0244(8) Uani d . 1 1 . .
    H H15 -0.1287 -0.0045 0.4346 0.029 Uiso calc R 1 1 . .
    C C16 -0.04548(17) 0.0783(4) 0.40862(14) 0.0263(8) Uani d . 1 1 . .
    C C17 -0.0465(2) -0.0028(6) 0.35445(15) 0.0493(12) Uani d . 1 1 . .
    H H17A -0.0384 0.0838 0.3273 0.074 Uiso calc R 1 1 . .
    H H17B -0.0869 -0.0539 0.3481 0.074 Uiso calc R 1 1 . .
    H H17C -0.0149 -0.0913 0.3526 0.074 Uiso calc R 1 1 . .
loop_
    _atom_site_aniso_label
    _atom_site_aniso_U_11
    _atom_site_aniso_U_22
    _atom_site_aniso_U_33
    _atom_site_aniso_U_12
    _atom_site_aniso_U_13
    _atom_site_aniso_U_23
    Cl1 0.0266(5) 0.0330(5) 0.0333(5) 0.0062(4) 0.0064(4) -0.0064(4)
    Cl2 0.0411(6) 0.0177(4) 0.0357(5) -0.0001(4) 0.0043(4) -0.0053(4)
    Cl3 0.0293(5) 0.0327(5) 0.0184(4) -0.0093(4) 0.0004(3) 0.0037(3)
    Cl4 0.0211(4) 0.0374(5) 0.0245(4) -0.0040(4) -0.0045(3) 0.0029(4)
    P1 0.0188(4) 0.0146(4) 0.0137(4) 0.0009(4) 0.0004(3) -0.0004(3)
    P2 0.0245(5) 0.0173(4) 0.0192(4) 0.0029(4) 0.0014(3) -0.0034(3)
    P3 0.0199(4) 0.0200(4) 0.0151(4) -0.0005(4) -0.0005(3) 0.0000(3)
    O1 0.0211(12) 0.0192(12) 0.0161(11) -0.0042(10) 0.0013(9) 0.0005(9)
    N1 0.0233(15) 0.0169(14) 0.0182(14) 0.0053(12) -0.0021(11) -0.0008(11)
    N2 0.0315(17) 0.0241(15) 0.0174(14) 0.0053(13) -0.0010(11) -0.0054(12)
    N3 0.0222(15) 0.0169(14) 0.0159(13) 0.0050(12) -0.0021(11) 0.0026(11)
    N4 0.0170(14) 0.0163(14) 0.0152(12) -0.0027(11) 0.0010(10) -0.0001(10)
    N5 0.0297(16) 0.0186(14) 0.0179(13) -0.0036(13) -0.0055(11) 0.0005(11)
    C1 0.0191(17) 0.0131(16) 0.0189(15) 0.0029(13) 0.0002(12) 0.0018(12)
    C2 0.0201(17) 0.0192(17) 0.0199(16) -0.0004(14) 0.0011(13) 0.0006(13)
    C3 0.030(2) 0.0240(18) 0.0185(16) 0.0026(15) -0.0009(13) 0.0006(13)
    C4 0.032(2) 0.031(2) 0.0212(17) 0.0033(16) -0.0050(14) -0.0046(14)
    C5 0.0244(18) 0.0215(18) 0.0286(18) -0.0027(16) -0.0045(14) -0.0024(14)
    C6 0.0216(17) 0.0159(17) 0.0233(16) 0.0003(14) -0.0043(13) 0.0003(13)
    C7 0.0166(17) 0.0177(18) 0.0295(18) -0.0027(13) 0.0016(13) -0.0011(14)
    C8 0.0221(17) 0.0166(16) 0.0223(16) -0.0005(15) 0.0031(13) 0.0002(13)
    C9 0.0198(17) 0.0139(16) 0.0164(15) 0.0033(13) -0.0017(12) -0.0019(12)
    C10 0.0180(16) 0.0122(15) 0.0191(15) 0.0029(13) 0.0032(12) 0.0007(12)
    C11 0.0161(15) 0.0161(15) 0.0118(13) 0.0012(13) -0.0002(11) 0.0025(12)
    C12 0.0187(17) 0.0129(16) 0.0235(16) 0.0020(14) -0.0044(13) 0.0027(13)
    C13 0.0205(17) 0.0118(15) 0.0225(16) 0.0012(14) 0.0006(13) 0.0000(13)
    C14 0.0191(17) 0.0146(16) 0.0349(19) 0.0023(14) 0.0019(14) 0.0056(14)
    C15 0.0239(18) 0.0155(16) 0.0337(19) -0.0032(15) -0.0093(15) 0.0058(14)
    C16 0.035(2) 0.0184(18) 0.0251(18) -0.0069(16) -0.0101(15) 0.0037(14)
    C17 0.069(3) 0.054(3) 0.025(2) -0.034(2) -0.003(2) -0.0021(19)
_geom_special_details
;
All e.s.d.'s (except the e.s.d. in the dihedral angle between two l.s. planes)
are estimated using the full covariance matrix. The cell e.s.d.'s are taken
into account individually in the estimation of e.s.d.'s in distances, angles
and torsion angles; correlations between e.s.d.'s in cell parameters are only
used when they are defined by crystal symmetry. An approximate (isotropic)
treatment of cell e.s.d.'s is used for estimating e.s.d.'s involving l.s.
planes.
;
loop_
    _geom_bond_atom_site_label_1
    _geom_bond_atom_site_label_2
    _geom_bond_site_symmetry_2
    _geom_bond_distance
    _geom_bond_publ_flag
    Cl1 P2 . 2.0047(12) ?
    Cl2 P2 . 1.9972(13) ?
    Cl3 P3 . 2.0165(12) ?
    Cl4 P3 . 1.9902(12) ?
    P1 O1 . 1.580(2) yes
    P1 N1 . 1.596(3) yes
    P1 N3 . 1.598(3) yes
    P1 N4 . 1.665(3) yes
    P2 N1 . 1.571(3) yes
    P2 N2 . 1.580(3) yes
    P3 N2 . 1.581(3) yes
    P3 N3 . 1.571(3) yes
    O1 C9 . 1.399(4) ?
    N4 C11 . 1.483(4) ?
    N4 C12 . 1.416(4) ?
    C1 C2 . 1.417(4) ?
    C1 C6 . 1.415(4) ?
    C2 C3 . 1.369(4) ?
    C2 H2 . 0.9500 ?
    C3 H3 . 0.9500 ?
    C4 C3 . 1.407(5) ?
    C4 H4 . 0.9500 ?
    C5 C4 . 1.370(5) ?
    C5 H5 . 0.9500 ?
    C6 C5 . 1.419(4) ?
    C6 C7 . 1.420(5) ?
    C7 C8 . 1.358(4) ?
    C7 H7 . 0.9500 ?
    C8 H8 . 0.9500 ?
    C9 C8 . 1.407(4) ?
    C10 C1 . 1.436(4) ?
    C10 C9 . 1.360(4) ?
    C11 C10 . 1.511(4) ?
    C11 H11A . 0.9900 ?
    C11 H11B . 0.9900 ?
    C12 N5 . 1.339(4) ?
    C12 C13 . 1.383(4) ?
    C13 C14 . 1.389(5) ?
    C13 H13 . 0.9500 ?
    C14 C15 . 1.380(5) ?
    C14 H14 . 0.9500 ?
    C15 C16 . 1.381(5) ?
    C15 H15 . 0.9500 ?
    C16 N5 . 1.348(4) ?
    C16 C17 . 1.502(5) ?
    C17 H17A . 0.9800 ?
    C17 H17B . 0.9800 ?
    C17 H17C . 0.9800 ?
loop_
    _geom_angle_atom_site_label_1
    _geom_angle_atom_site_label_2
    _geom_angle_atom_site_label_3
    _geom_angle_site_symmetry_1
    _geom_angle_site_symmetry_3
    _geom_angle
    _geom_angle_publ_flag
    O1 P1 N1 . . 108.71(14) ?
    O1 P1 N3 . . 102.53(13) ?
    O1 P1 N4 . . 102.37(12) ?
    N1 P1 N3 . . 117.31(14) ?
    N1 P1 N4 . . 110.87(14) ?
    N3 P1 N4 . . 113.47(14) ?
    Cl2 P2 Cl1 . . 100.69(5) ?
    N1 P2 Cl1 . . 108.08(11) ?
    N1 P2 Cl2 . . 110.98(11) ?
    N1 P2 N2 . . 119.09(15) ?
    N2 P2 Cl1 . . 108.95(12) ?
    N2 P2 Cl2 . . 107.47(12) ?
    Cl4 P3 Cl3 . . 100.03(5) ?
    N2 P3 Cl3 . . 108.10(12) ?
    N2 P3 Cl4 . . 108.11(11) ?
    N3 P3 Cl3 . . 109.12(11) ?
    N3 P3 Cl4 . . 109.92(11) ?
    N3 P3 N2 . . 119.75(14) ?
    C9 O1 P1 . . 124.78(19) ?
    P2 N1 P1 . . 121.72(17) ?
    P2 N2 P3 . . 119.79(17) ?
    P3 N3 P1 . . 120.78(17) ?
    C11 N4 P1 . . 123.9(2) ?
    C12 N4 P1 . . 118.4(2) ?
    C12 N4 C11 . . 116.5(2) ?
    C12 N5 C16 . . 117.9(3) ?
    C6 C1 C2 . . 118.2(3) ?
    C6 C1 C10 . . 119.2(3) ?
    C2 C1 C10 . . 122.6(3) ?
    C1 C2 H2 . . 119.5 ?
    C3 C2 C1 . . 120.9(3) ?
    C3 C2 H2 . . 119.5 ?
    C2 C3 C4 . . 120.9(3) ?
    C2 C3 H3 . . 119.6 ?
    C4 C3 H3 . . 119.6 ?
    C3 C4 H4 . . 120.2 ?
    C5 C4 C3 . . 119.6(3) ?
    C5 C4 H4 . . 120.2 ?
    C4 C5 C6 . . 120.7(3) ?
    C4 C5 H5 . . 119.6 ?
    C6 C5 H5 . . 119.6 ?
    C1 C6 C5 . . 119.7(3) ?
    C1 C6 C7 . . 119.4(3) ?
    C5 C6 C7 . . 120.9(3) ?
    C6 C7 H7 . . 119.4 ?
    C8 C7 C6 . . 121.3(3) ?
    C8 C7 H7 . . 119.4 ?
    C7 C8 C9 . . 118.2(3) ?
    C7 C8 H8 . . 120.9 ?
    C9 C8 H8 . . 120.9 ?
    O1 C9 C8 . . 114.7(3) ?
    C10 C9 O1 . . 121.0(3) ?
    C10 C9 C8 . . 124.2(3) ?
    C1 C10 C11 . . 119.5(3) ?
    C9 C10 C1 . . 117.8(3) ?
    C9 C10 C11 . . 122.7(3) ?
    N4 C11 C10 . . 115.8(2) ?
    N4 C11 H11A . . 108.3 ?
    N4 C11 H11B . . 108.3 ?
    C10 C11 H11A . . 108.3 ?
    C10 C11 H11B . . 108.3 ?
    H11A C11 H11B . . 107.4 ?
    N5 C12 N4 . . 113.8(3) ?
    N5 C12 C13 . . 123.8(3) ?
    C13 C12 N4 . . 122.4(3) ?
    C12 C13 C14 . . 117.3(3) ?
    C12 C13 H13 . . 121.3 ?
    C14 C13 H13 . . 121.3 ?
    C13 C14 H14 . . 120.2 ?
    C15 C14 C13 . . 119.5(3) ?
    C15 C14 H14 . . 120.2 ?
    C14 C15 C16 . . 119.3(3) ?
    C14 C15 H15 . . 120.4 ?
    C16 C15 H15 . . 120.4 ?
    N5 C16 C15 . . 121.9(3) ?
    N5 C16 C17 . . 116.3(3) ?
    C15 C16 C17 . . 121.8(3) ?
    C16 C17 H17A . . 109.5 ?
    C16 C17 H17B . . 109.5 ?
    C16 C17 H17C . . 109.5 ?
    H17A C17 H17B . . 109.5 ?
    H17A C17 H17C . . 109.5 ?
    H17B C17 H17C . . 109.5 ?
loop_
    _geom_torsion_atom_site_label_1
    _geom_torsion_atom_site_label_2
    _geom_torsion_atom_site_label_3
    _geom_torsion_atom_site_label_4
    _geom_torsion_site_symmetry_1
    _geom_torsion_site_symmetry_2
    _geom_torsion_site_symmetry_3
    _geom_torsion_site_symmetry_4
    _geom_torsion
    _geom_torsion_publ_flag
    N1 P1 O1 C9 . . . . -81.1(3) ?
    N3 P1 O1 C9 . . . . 154.0(2) ?
    N4 P1 O1 C9 . . . . 36.2(3) ?
    O1 P1 N1 P2 . . . . -123.90(19) ?
    N3 P1 N1 P2 . . . . -8.3(3) ?
    N4 P1 N1 P2 . . . . 124.32(19) ?
    O1 P1 N3 P3 . . . . 121.15(19) ?
    N1 P1 N3 P3 . . . . 2.2(3) ?
    N4 P1 N3 P3 . . . . -129.23(18) ?
    O1 P1 N4 C11 . . . . -22.8(3) ?
    O1 P1 N4 C12 . . . . 170.1(2) ?
    N1 P1 N4 C11 . . . . 93.0(3) ?
    N1 P1 N4 C12 . . . . -74.1(3) ?
    N3 P1 N4 C11 . . . . -132.5(2) ?
    N3 P1 N4 C12 . . . . 60.4(3) ?
    Cl1 P2 N1 P1 . . . . 128.10(17) ?
    Cl2 P2 N1 P1 . . . . -122.37(17) ?
    N2 P2 N1 P1 . . . . 3.2(3) ?
    Cl1 P2 N2 P3 . . . . -116.35(18) ?
    Cl2 P2 N2 P3 . . . . 135.37(17) ?
    N1 P2 N2 P3 . . . . 8.2(3) ?
    Cl3 P3 N2 P2 . . . . 111.53(18) ?
    Cl4 P3 N2 P2 . . . . -141.03(17) ?
    N3 P3 N2 P2 . . . . -14.2(3) ?
    Cl3 P3 N3 P1 . . . . -116.34(17) ?
    Cl4 P3 N3 P1 . . . . 134.90(16) ?
    N2 P3 N3 P1 . . . . 8.9(3) ?
    P1 O1 C9 C8 . . . . 154.1(2) ?
    P1 O1 C9 C10 . . . . -30.1(4) ?
    P1 N4 C11 C10 . . . . 4.4(4) ?
    C12 N4 C11 C10 . . . . 171.6(3) ?
    P1 N4 C12 N5 . . . . 2.2(4) ?
    P1 N4 C12 C13 . . . . -177.0(2) ?
    C11 N4 C12 N5 . . . . -165.9(3) ?
    C11 N4 C12 C13 . . . . 15.0(4) ?
    C6 C1 C2 C3 . . . . -1.5(5) ?
    C10 C1 C2 C3 . . . . 179.0(3) ?
    C2 C1 C6 C5 . . . . 0.4(5) ?
    C2 C1 C6 C7 . . . . -179.9(3) ?
    C10 C1 C6 C5 . . . . 179.9(3) ?
    C10 C1 C6 C7 . . . . -0.4(5) ?
    C1 C2 C3 C4 . . . . 1.8(5) ?
    C5 C4 C3 C2 . . . . -0.9(5) ?
    C6 C5 C4 C3 . . . . -0.2(5) ?
    C1 C6 C5 C4 . . . . 0.5(5) ?
    C7 C6 C5 C4 . . . . -179.2(3) ?
    C1 C6 C7 C8 . . . . -0.3(5) ?
    C5 C6 C7 C8 . . . . 179.4(3) ?
    C6 C7 C8 C9 . . . . 1.0(5) ?
    O1 C9 C8 C7 . . . . 174.6(3) ?
    C10 C9 C8 C7 . . . . -1.0(5) ?
    C9 C10 C1 C2 . . . . 179.9(3) ?
    C9 C10 C1 C6 . . . . 0.4(4) ?
    C11 C10 C1 C2 . . . . 1.3(5) ?
    C11 C10 C1 C6 . . . . -178.2(3) ?
    C1 C10 C9 O1 . . . . -175.1(3) ?
    C1 C10 C9 C8 . . . . 0.3(5) ?
    C11 C10 C9 O1 . . . . 3.5(5) ?
    C11 C10 C9 C8 . . . . 178.9(3) ?
    N4 C11 C10 C1 . . . . -173.4(3) ?
    N4 C11 C10 C9 . . . . 8.1(4) ?
    N4 C12 N5 C16 . . . . -175.2(3) ?
    C13 C12 N5 C16 . . . . 4.0(5) ?
    N4 C12 C13 C14 . . . . 174.3(3) ?
    N5 C12 C13 C14 . . . . -4.7(5) ?
    C12 C13 C14 C15 . . . . 1.1(5) ?
    C13 C14 C15 C16 . . . . 2.9(5) ?
    C14 C15 C16 N5 . . . . -3.8(5) ?
    C14 C15 C16 C17 . . . . 174.1(4) ?
    C15 C16 N5 C12 . . . . 0.4(5) ?
    C17 C16 N5 C12 . . . . -177.6(3) ?
loop_
    _geom_hbond_atom_site_label_D
    _geom_hbond_atom_site_label_H
    _geom_hbond_atom_site_label_A
    _geom_hbond_site_symmetry_A
    _geom_hbond_distance_DH
    _geom_hbond_distance_HA
    _geom_hbond_distance_DA
    _geom_hbond_angle_DHA
    _geom_hbond_publ_flag
    C5 H5 Cg2 7_555 0.95 2.97 3.746(4) 140 no
    C7 H7 Cg3 7_555 0.95 2.82 3.507(3) 130 yes
data_global
_journal_date_recd_electronic     2013-05-03
_journal_date_accepted     2013-05-06
_journal_name_full     'Acta Crystallographica, Section E'
_journal_year     2013
_journal_volume     69
_journal_issue      6
_journal_page_first     o861
_journal_page_last     o862
_journal_paper_category     QO
_journal_paper_doi     10.1107/S1600536813012348
_journal_coeditor_code     XU5701
_publ_contact_author
;
Dr. Tuncer H\"okelek
Hacettepe University,
Department of Physics,
06800 Beytepe
Ankara
Turkey
;
_publ_contact_author_email     merzifon@hacettepe.edu.tr
_publ_contact_author_fax     '90(312)2352550'
_publ_contact_author_phone     '90(312)2977242'
_publ_section_title
;\
4',4',6',6'-Tetrachloro-2-(6-methylpyridin-2-yl)-1<i>H</i>,2<i>H</i>-\
spiro[naphtho[1,2-<i>e</i>][1,3,2]oxazaphosphinine-3,2'-[1,3,5,2,4,6]\
triazatriphosphinine]
;
loop_
    _publ_author_name
    _publ_author_address
    'I\,s\?iklan, Muhammet'
;
Department of Chemistry
K\?ir\?ikkale University
71450
K\?ir\?ikkale
Turkey
;
    'Sonkaya, \"Omer'
;
Department of Chemistry
K\?ir\?ikkale University
71450
K\?ir\?ikkale
Turkey
;
    'H\"okelek, Tuncer'
;
Department of Physics
Hacettepe University
06800 Beytepe
Ankara
Turkey
;
