# Supplementary material for: 4′,4′,6′,6′-Tetra­chloro-2-(6-methyl­pyridin-2-yl)-1H,2H-spiro­[naphtho­[1,2-e][1,3,2]oxaza­phosphinine-3,2′-[1,3,5,2,4,6]tri­aza­triphosphinine]
Source: Acta Crystallogr Sect E Struct Rep Online. 2013 May 11;69(Pt 6):o861–2. doi: 10.1107/S1600536813012348 (PMC3685025; doi:10.1107/S1600536813012348)
Supplement: Supplementary file 2 [file e-69-0o861-Isup2.hkl]

#
# h,k,l, Fc-squared, Fo-squared, sigma(Fo-squared) and status flag
#
data_I
_shelx_title ' 1 in Pbca'
_shelx_refln_list_code          4
_shelx_F_calc_maximum      462.32
_exptl_crystal_F_000      2176.00
_reflns_d_resolution_high  0.7495
 
loop_
 _symmetry_equiv_pos_as_xyz
 'x, y, z'
 'x+1/2, -y+1/2, -z'
 '-x, y+1/2, -z+1/2'
 '-x+1/2, -y, z+1/2'
 '-x, -y, -z'
 '-x-1/2, y-1/2, z'
 'x, -y-1/2, z-1/2'
 'x-1/2, y, -z-1/2'
 
_cell_length_a    21.7784
_cell_length_b     7.8573
_cell_length_c    25.1034
_cell_angle_alpha  90.000
_cell_angle_beta   90.000
_cell_angle_gamma  90.000
 
_shelx_F_squared_multiplier     1.000
 
loop_
 _refln_index_h
 _refln_index_k
 _refln_index_l
 _refln_F_squared_calc
 _refln_F_squared_meas
 _refln_F_squared_sigma
 _refln_observed_status
   4   0   0    90126.95    87299.07   2476.26 o
   6   0   0    10677.16    10276.92    389.08 o
   8   0   0   202792.25   192335.33   5439.17 o
  10   0   0     3032.47     3416.23    243.70 o
  12   0   0     7270.70     6937.94    380.54 o
  14   0   0    24635.99    28638.94   1027.80 o
  16   0   0     5952.28     5475.29    388.38 o
  18   0   0      290.24        2.80    135.73 o
  20   0   0     1236.81     1397.72    267.36 o
  22   0   0      829.81      803.75    234.89 o
  24   0   0     5153.28     5382.65    512.12 o
  26   0   0    12159.54    12333.31    728.23 o
  28   0   0      313.78      -41.29    207.17 o
   2   1   0    23659.59    24215.09    418.42 o
   4   1   0    12540.97    12012.64    233.50 o
   6   1   0     6081.49     6655.33    337.48 o
   8   1   0      231.92      160.47     58.87 o
  10   1   0    10058.13    10085.48    313.30 o
  12   1   0     1407.57     1299.91    296.64 o
  14   1   0    11360.52    10755.70    824.75 o
  16   1   0     1182.10     1042.38    144.13 o
  18   1   0       92.64       66.99     87.82 o
  20   1   0     1000.66      938.64    164.11 o
  22   1   0     8661.49     9223.19    984.34 o
  24   1   0     1246.41     1221.07    192.11 o
  26   1   0      986.06      721.06    181.32 o
  28   1   0     1386.64     1287.99    352.37 o
   0   2   0   114214.23   127597.00   2622.49 o
   2   2   0     8345.38     8894.24    136.32 o
   4   2   0    72142.73    75831.24   1198.04 o
   6   2   0       28.81       23.57     35.37 o
   8   2   0      513.14      478.67     72.92 o
  10   2   0    10364.84    11277.83    337.95 o
  12   2   0     1461.52     1737.75    147.62 o
  14   2   0     2091.95     2023.46    170.46 o
  16   2   0       70.62       58.14     91.06 o
  18   2   0     1385.53     1481.87    179.92 o
  20   2   0     1450.14     1536.09    191.03 o
  22   2   0      347.46      225.01    129.56 o
  24   2   0     1032.39     1177.24    223.59 o
  26   2   0        1.72       -4.43    234.55 o
  28   2   0     1209.05     1797.97    385.86 o
   2   3   0     2480.18     3292.67     91.57 o
   4   3   0    15407.09    17172.42    243.62 o
   6   3   0     2511.25     2884.65    109.01 o
   8   3   0     1841.24     1587.79     72.12 o
  10   3   0    10201.20    10883.24    214.54 o
  12   3   0     2812.95     2619.06    161.23 o
  14   3   0    15251.46    14236.56    435.03 o
  16   3   0       39.90       71.69     88.36 o
  18   3   0       33.75      -45.14     93.06 o
  20   3   0     2854.78     3215.45    416.85 o
  22   3   0     2597.19     2888.67    419.07 o
  24   3   0     5844.96     7598.34    603.88 o
  26   3   0     1952.74     2268.41    394.77 o
   0   4   0   106585.05   116022.84   1958.45 o
   2   4   0        3.09        7.58     40.11 o
   4   4   0     3595.75     4315.73    134.44 o
   6   4   0    34581.56    40854.95    751.04 o
   8   4   0    12344.99    10901.41    355.20 o
  10   4   0    14101.37    15484.97    455.68 o
  12   4   0     9463.33     9856.40    346.84 o
  14   4   0      977.24     1175.66    238.09 o
  16   4   0     1746.85     2054.88    310.06 o
  18   4   0     1573.36     1105.13    282.04 o
  20   4   0      967.66     1070.21    287.50 o
  22   4   0       33.85      -76.73    219.10 o
  24   4   0      340.04      243.38    242.36 o
  26   4   0     3718.01     3947.03    557.58 o
   2   5   0    15063.22    15903.11    352.02 o
   4   5   0     1369.59     1637.18     99.30 o
   6   5   0     2363.61     2530.17    137.43 o
   8   5   0     2300.99     2938.44    149.73 o
  10   5   0     3165.82     3697.67    176.88 o
  12   5   0      729.86      656.39    104.34 o
  14   5   0        5.03       29.08    104.34 o
  16   5   0       49.74       57.40    183.47 o
  18   5   0     3834.10     3791.37    453.47 o
  20   5   0      838.69     1426.03    336.23 o
  22   5   0      199.95      169.58    239.70 o
  24   5   0        3.27     -201.25    201.25 o
   0   6   0     1107.48     1002.80    214.48 o
   2   6   0      188.02      196.62    181.59 o
   4   6   0     2155.04     2479.39    298.70 o
   6   6   0     3268.84     4338.72    211.37 o
   8   6   0        1.08      -84.53     84.53 o
  10   6   0     2428.71     2339.40    159.54 o
  12   6   0        0.70      -84.49    159.19 o
  14   6   0      141.73      -12.67    122.83 o
  16   6   0       18.58      158.72    202.81 o
  18   6   0       82.65     -188.48    188.48 o
  20   6   0      485.07      572.89    274.83 o
  22   6   0       94.55      -77.18    237.36 o
   2   7   0     6437.20     7566.20    339.43 o
   4   7   0       27.22     -121.27    128.07 o
   6   7   0     1818.10     1654.36    190.04 o
   8   7   0      168.69       20.04    100.10 o
  10   7   0     1461.20     1498.24    152.74 o
  12   7   0      769.30      849.18    170.90 o
  14   7   0     7811.57     8801.20    656.90 o
  16   7   0       27.37     -179.54    179.54 o
  18   7   0      119.68     -124.21    200.05 o
  20   7   0      510.07      179.47    245.16 o
   0   8   0    33479.44    36221.45   1349.97 o
   2   8   0      471.75      428.08    169.79 o
   4   8   0     4606.04     4689.35    296.10 o
   6   8   0        1.42     -134.03    157.10 o
   8   8   0     4197.77     3689.92    273.32 o
  10   8   0      226.16      -55.90    158.08 o
  12   8   0     2259.28     2624.71    338.92 o
  14   8   0     3795.55     3528.63    389.69 o
  16   8   0      256.47      136.84    170.01 o
  18   8   0       58.42     -132.08    169.99 o
   2   9   0       11.81     -160.25    160.25 o
   4   9   0     2919.87     2726.13    302.00 o
   6   9   0      339.15      108.39    179.72 o
   8   9   0        0.47     -171.43    171.43 o
  10   9   0      767.17      510.64    283.43 o
  12   9   0     1725.46     1321.95    331.77 o
  14   9   0      337.09      595.70    309.20 o
   0  10   0      813.35      403.93    306.32 o
   2  10   0      270.11      131.66    203.83 o
   4  10   0        7.60     -169.67    196.32 o
   6  10   0        0.13     -282.88    292.01 o
   8  10   0       18.13     -214.17    295.88 o
   1   1   1    10802.80    11573.33    152.56 o
   2   1   1        1.58       -0.50     14.93 o
   3   1   1    29316.44    29771.23    399.01 o
   4   1   1    82234.09    82841.58    900.20 o
   5   1   1      446.78      406.05     35.29 o
   6   1   1       36.98       48.98     28.70 o
   7   1   1      715.68      659.64     46.14 o
   8   1   1     1382.87     1307.45     74.15 o
   9   1   1      598.30      718.64     62.52 o
  10   1   1    11227.18    12119.96    250.81 o
  11   1   1      981.01      792.43     63.84 o
  12   1   1     7092.42     7799.42    177.14 o
  13   1   1     2208.25     2463.05    110.79 o
  14   1   1     2131.39     2218.80     94.26 o
  15   1   1      638.92      579.31     54.43 o
  16   1   1      867.69      894.46     77.20 o
  17   1   1       53.29       58.82     63.54 o
  18   1   1       69.28       -9.51     64.37 o
  19   1   1      516.83      601.58     99.89 o
  20   1   1        5.48      -29.32     67.94 o
  21   1   1     2764.78     3019.11    182.99 o
  22   1   1     6182.98     7109.63    306.23 o
  23   1   1       97.64      135.90     89.96 o
  24   1   1     1137.21     1218.50    137.21 o
  25   1   1       61.51       30.55     90.35 o
  26   1   1       21.32      -10.83     91.10 o
  27   1   1      721.62      861.61    137.26 o
  28   1   1      228.54      289.01    139.98 o
   0   2   1    13693.65    14172.59    196.40 o
   1   2   1     4876.28     5579.13     74.19 o
   2   2   1    22558.08    22689.71    229.05 o
   3   2   1   213737.45   226891.72   2293.60 o
   4   2   1     5492.56     6049.82    101.85 o
   5   2   1     1360.16     1473.22     41.33 o
   6   2   1      862.60      811.44     38.76 o
   7   2   1     5945.57     5990.82    106.56 o
   8   2   1      687.17      765.13     44.57 o
   9   2   1    27012.53    29581.42    395.11 o
  10   2   1    47846.64    47623.18    605.17 o
  11   2   1     8686.94     7849.37    188.72 o
  12   2   1     3152.35     2933.10    116.76 o
  13   2   1       14.51       43.58     51.11 o
  14   2   1     3134.14     2983.74    141.09 o
  15   2   1     3964.27     4109.07    176.53 o
  16   2   1     2150.74     2014.55    112.26 o
  17   2   1       96.91      211.56     68.21 o
  18   2   1     1358.30     1492.81    107.96 o
  19   2   1     1023.13     1031.36    158.83 o
  20   2   1       57.66      107.18     72.39 o
  21   2   1      956.40      974.39    110.85 o
  22   2   1      387.33      544.07    101.04 o
  23   2   1     1105.02     1175.56    134.28 o
  24   2   1     5073.42     5605.41    311.44 o
  25   2   1       47.65       46.92     91.36 o
  26   2   1      577.06      368.78    116.35 o
  27   2   1        0.27       53.42    149.00 o
  28   2   1     1050.70     1129.35    231.81 o
   1   3   1     8123.47    10097.27    114.82 o
   2   3   1    11644.74    13520.02    149.15 o
   3   3   1    21137.53    23906.50    251.17 o
   4   3   1     1197.37     1286.61     48.22 o
   5   3   1      600.27      521.20     46.21 o
   6   3   1     2320.38     2340.52     80.64 o
   7   3   1    54314.93    61329.50    650.80 o
   8   3   1     1171.04     1148.09     50.18 o
   9   3   1     2655.06     2923.37     77.37 o
  10   3   1    10234.19    10799.80    165.47 o
  11   3   1     2915.77     2973.06     87.98 o
  12   3   1     2200.64     2191.26     78.64 o
  13   3   1     1735.92     1729.92    109.52 o
  14   3   1     1648.59     1373.11    176.58 o
  15   3   1     1543.23     1482.84    109.86 o
  16   3   1      104.24       68.01     64.40 o
  17   3   1     2437.91     2674.76    127.87 o
  18   3   1      976.83     1158.74    124.07 o
  19   3   1      296.66      132.03     74.08 o
  20   3   1       60.89      138.16     76.37 o
  21   3   1        2.15       26.92    265.37 o
  22   3   1        5.38      -42.51    135.93 o
  23   3   1      225.56      303.64    539.33 o
  24   3   1       59.34      357.36    163.95 o
  25   3   1      521.40      672.65    190.42 o
  26   3   1      227.76      475.13    184.68 o
  27   3   1        1.79      -60.03    248.08 o
   0   4   1     4826.35     4891.56    107.45 o
   1   4   1        0.30       33.74     25.94 o
   2   4   1     3728.42     3905.03     77.37 o
   3   4   1     4001.61     5016.37     95.43 o
   4   4   1      407.75      357.38     39.22 o
   5   4   1      269.07      273.52     37.87 o
   6   4   1     1815.34     1609.36     79.60 o
   7   4   1     3318.39     3260.65    102.77 o
   8   4   1     8198.94     8583.79    166.53 o
   9   4   1      302.73      272.60     49.60 o
  10   4   1     5812.68     5820.27    139.05 o
  11   4   1      113.22      118.63     47.99 o
  12   4   1     2035.20     2061.47     84.09 o
  13   4   1       98.62       -9.15     67.92 o
  14   4   1      763.81      723.95    109.86 o
  15   4   1       97.32      273.01    120.80 o
  16   4   1     1569.81     1873.98    152.00 o
  17   4   1      709.53      684.72    122.89 o
  18   4   1       99.32       81.70    104.51 o
  19   4   1      159.45      125.42    139.69 o
  20   4   1     1035.72      758.67    185.77 o
  21   4   1        4.56       58.59    152.90 o
  22   4   1      539.54      492.82    257.04 o
  23   4   1       11.16      -65.37    154.16 o
  24   4   1       47.22      368.20    187.69 o
  25   4   1      216.14      281.34    251.69 o
  26   4   1       95.08      -58.61    178.94 o
   1   5   1      270.50      314.49     48.01 o
   2   5   1        9.62       78.95     42.76 o
   3   5   1     8582.47    10558.51    219.80 o
   4   5   1     7615.47     8553.60    157.84 o
   5   5   1      315.82      422.44     52.84 o
   6   5   1     1231.21     1444.77     79.81 o
   7   5   1     5585.53     6238.65    149.58 o
   8   5   1      336.38      269.50     66.61 o
   9   5   1     3988.88     4483.97    134.13 o
  10   5   1     5219.03     6000.70    176.10 o
  11   5   1     5912.95     6479.64    186.16 o
  12   5   1     4687.13     4967.00    171.33 o
  13   5   1     1210.07     1145.76    111.46 o
  14   5   1       88.27      105.94     95.19 o
  15   5   1        9.62      -86.19     86.19 o
  16   5   1      158.12      162.43    107.69 o
  17   5   1       47.26       27.65    108.98 o
  18   5   1      672.62      783.94    260.85 o
  19   5   1     1127.69     1375.59    219.22 o
  20   5   1      420.87      538.21    181.80 o
  21   5   1      676.48      577.04    198.68 o
  22   5   1      667.13      658.16    207.42 o
  23   5   1      111.92       63.28    212.95 o
  24   5   1       66.83       85.15    183.95 o
  25   5   1       22.78      202.42    196.72 o
   0   6   1    36687.64    39852.27    962.09 o
   1   6   1     1413.99     1447.00    115.43 o
   2   6   1     5689.37     6580.99    210.80 o
   3   6   1    13467.45    15275.66    276.44 o
   4   6   1     6782.82     7416.45    170.73 o
   5   6   1     3942.37     4179.20    136.37 o
   6   6   1      748.90      788.14     84.65 o
   7   6   1     2712.19     2991.35    134.70 o
   8   6   1    14402.70    15362.27    271.66 o
   9   6   1     1613.87     1929.79    104.74 o
  10   6   1    12473.37    13132.54    248.80 o
  11   6   1     1007.77     1147.94     91.23 o
  12   6   1     1539.72     1709.02    112.65 o
  13   6   1      772.92      675.77    102.67 o
  14   6   1      374.79      454.92    209.24 o
  15   6   1      855.28      958.35    139.05 o
  16   6   1     7115.52     7895.63    385.89 o
  17   6   1       11.18       18.75    109.59 o
  18   6   1     1050.27     1191.10    189.05 o
  19   6   1     1361.09     1892.12    374.10 o
  20   6   1     1406.71     2410.79    294.32 o
  21   6   1      405.66      310.61    185.14 o
  22   6   1     1053.54     1830.65    286.46 o
  23   6   1      225.22      535.95    213.89 o
   1   7   1     4172.49     3906.47    178.49 o
   2   7   1      508.25      556.49    107.81 o
   3   7   1       18.55      -91.02     91.02 o
   4   7   1      687.46      583.44    107.49 o
   5   7   1       26.53      -91.75     91.75 o
   6   7   1     2152.22     2415.33    149.54 o
   7   7   1      382.21      315.15    126.06 o
   8   7   1     2542.18     2548.57    123.98 o
   9   7   1      311.48      207.43     76.31 o
  10   7   1      891.67     1099.38     99.25 o
  11   7   1      305.32      205.27     80.88 o
  12   7   1      571.00      542.58    100.79 o
  13   7   1      504.34      449.15    111.80 o
  14   7   1      794.98     1277.61    218.60 o
  15   7   1     2013.62     2196.61    195.94 o
  16   7   1       73.78       49.86    124.01 o
  17   7   1       37.54       57.32    127.79 o
  18   7   1       24.16      152.26    129.93 o
  19   7   1      285.35       98.55    139.92 o
  20   7   1        4.13       19.78    241.95 o
  21   7   1      807.88      553.46    212.30 o
   0   8   1        3.01       64.93    197.31 o
   1   8   1       44.56      -85.78    105.69 o
   2   8   1      823.77      742.70    124.69 o
   3   8   1       28.48      -93.72    104.40 o
   4   8   1     1734.30     1816.56    150.95 o
   5   8   1        1.05      -50.81    106.31 o
   6   8   1      849.80      467.09    127.69 o
   7   8   1      592.50      490.85    118.81 o
   8   8   1        2.43     -103.23    103.23 o
   9   8   1        6.58      -26.15    109.24 o
  10   8   1     1916.51     1841.85    258.11 o
  11   8   1       72.90     -119.48    119.48 o
  12   8   1     1455.01     1901.54    231.23 o
  13   8   1     1251.34      740.50    189.60 o
  14   8   1      661.11      955.85    155.86 o
  15   8   1       15.99     -126.64    126.64 o
  16   8   1      283.22      205.26    121.26 o
  17   8   1      244.90      190.77    248.07 o
  18   8   1       35.13      -99.89    144.18 o
   1   9   1        0.00     -112.31    112.31 o
   2   9   1     2702.68     2791.56    188.18 o
   3   9   1      141.68      107.83    125.41 o
   4   9   1     1851.67     2030.77    173.29 o
   5   9   1       84.87     -118.52    118.52 o
   6   9   1     1789.47     1825.04    170.09 o
   7   9   1      936.27      952.77    149.48 o
   8   9   1     1509.97     1439.45    162.52 o
   9   9   1     1130.87      953.07    193.85 o
  10   9   1     2825.17     2819.37    228.39 o
  11   9   1     1721.62     1788.52    247.64 o
  12   9   1     1325.19     1284.33    232.34 o
  13   9   1       58.99     -176.98    176.98 o
  14   9   1      506.29      468.72    218.77 o
   0  10   1     3037.91     2882.24    301.91 o
   1  10   1      172.18      168.38    143.99 o
   2  10   1     1268.75     1112.10    170.91 o
   3  10   1     2814.72     2567.76    204.81 o
   4  10   1      105.45     -137.13    137.13 o
   5  10   1      326.74      104.98    148.53 o
   6  10   1     1467.05     1299.56    208.08 o
   7  10   1     4313.59     4803.15    632.76 o
   8  10   1      380.30       34.91    309.41 o
   2   0   2     1564.18     1468.53     65.90 o
   3   0   2    67037.84    67244.73    964.93 o
   4   0   2       20.04       22.15     22.51 o
   5   0   2    31529.13    30943.79    468.41 o
   6   0   2     2679.53     2488.73     97.40 o
   7   0   2    48170.97    46452.63    803.92 o
   8   0   2    29401.16    29713.57    543.07 o
   9   0   2     8430.98     8693.08    212.91 o
  10   0   2     7930.49     8834.98    221.44 o
  11   0   2     1191.51     1058.02     83.09 o
  12   0   2     1020.64     1277.98    142.10 o
  13   0   2     1277.28     1615.27    107.20 o
  14   0   2     5242.40     5256.08    185.56 o
  15   0   2      654.85      708.41     85.02 o
  16   0   2    13787.73    14648.66    565.88 o
  17   0   2     1985.44     1788.23    314.09 o
  18   0   2      245.39      163.19    100.57 o
  19   0   2      473.89      440.95    132.24 o
  20   0   2      717.96      658.30    145.44 o
  21   0   2      634.18      565.11    147.71 o
  22   0   2     1768.23     2162.52    272.41 o
  23   0   2       31.29      104.22    118.59 o
  24   0   2     5118.39     5261.31    362.67 o
  25   0   2     4277.91     4351.22    333.29 o
  26   0   2     2060.10     2529.86    266.18 o
  27   0   2     1217.34     1114.14    215.52 o
  28   0   2      742.47      571.19    190.39 o
   1   1   2    56709.79    59075.95    647.93 o
   2   1   2        4.12       22.88     18.17 o
   3   1   2      789.44      798.03     31.54 o
   4   1   2       87.32      110.07     25.67 o
   5   1   2     4945.36     5076.99     90.99 o
   6   1   2     2515.32     2511.08     66.29 o
   7   1   2      418.43      439.70     36.07 o
   8   1   2     1086.19      993.61     68.85 o
   9   1   2     3458.30     4141.23    102.70 o
  10   1   2      114.34       -2.47     36.91 o
  11   1   2     1267.43     1184.97     66.34 o
  12   1   2      187.35       81.28     33.79 o
  13   1   2    21422.18    22399.20    301.24 o
  14   1   2     6211.62     6306.87    131.78 o
  15   1   2     1967.22     1941.80     80.10 o
  16   1   2      131.29      117.64     56.85 o
  17   1   2       82.08      -27.16     72.11 o
  18   1   2      542.15      370.62     86.50 o
  19   1   2     2690.52     2667.61    162.62 o
  20   1   2     4513.17     4821.82    222.92 o
  21   1   2     5378.91     6004.43    363.11 o
  22   1   2      940.15     1126.48    150.37 o
  23   1   2     2703.61     2967.98    186.62 o
  24   1   2      186.71      280.35     99.35 o
  25   1   2      490.10      376.56    108.50 o
  26   1   2      143.48      126.07     97.63 o
  27   1   2     1404.15     1803.67    175.95 o
  28   1   2       44.11       31.25    100.56 o
   0   2   2    15492.02    16742.78    221.74 o
   1   2   2     2276.63     2811.29     64.11 o
   2   2   2     3865.74     4238.33     80.21 o
   3   2   2    15987.14    16653.78    197.71 o
   4   2   2     7363.10     8587.78    112.07 o
   5   2   2     5518.26     6503.31     91.13 o
   6   2   2        0.12       11.74     25.68 o
   7   2   2     4808.25     5034.68    125.39 o
   8   2   2     7708.67     8092.55    164.79 o
   9   2   2     1753.26     2370.08     75.62 o
  10   2   2        9.63      -36.17     36.17 o
  11   2   2     2872.98     2414.52     90.47 o
  12   2   2     2758.35     2594.54     99.13 o
  13   2   2      410.93      509.37     61.74 o
  14   2   2      472.45      452.19     68.95 o
  15   2   2        0.26      -42.99     53.49 o
  16   2   2     3889.09     4093.64    156.32 o
  17   2   2      914.84      858.34     90.76 o
  18   2   2      307.87      275.01     74.92 o
  19   2   2      143.15      105.50     73.65 o
  20   2   2      262.78      384.93     87.49 o
  21   2   2      487.32      344.74     88.15 o
  22   2   2       66.30      207.70     90.10 o
  23   2   2      101.22      190.31     94.42 o
  24   2   2      408.36      746.87    121.01 o
  25   2   2      205.74      174.06     98.65 o
  26   2   2       65.00       65.30    101.90 o
  27   2   2        8.63      -38.68    144.95 o
  28   2   2       57.95      168.84    170.98 o
   1   3   2     8354.63     9218.03     99.49 o
   2   3   2      250.10      247.20     36.90 o
   3   3   2       65.39      161.74     30.90 o
   4   3   2      687.92      801.48     43.70 o
   5   3   2     4642.51     4988.55    121.17 o
   6   3   2     5226.67     5325.73     89.84 o
   7   3   2    25132.30    28162.26    303.63 o
   8   3   2      270.11      225.11     31.61 o
   9   3   2      109.69      153.84     39.09 o
  10   3   2     6630.80     6821.21    137.10 o
  11   3   2      520.67      577.75     53.43 o
  12   3   2     3941.64     4222.38    117.55 o
  13   3   2    16718.08    17908.39    277.54 o
  14   3   2    19077.25    19705.17    392.68 o
  15   3   2     5786.04     6052.95    170.74 o
  16   3   2      462.65      567.29     77.56 o
  17   3   2      646.47      668.86    108.37 o
  18   3   2      287.03      259.66     75.87 o
  19   3   2      397.02      368.77     81.71 o
  20   3   2     1613.65     1775.15    180.45 o
  21   3   2     4486.08     4668.15    333.41 o
  22   3   2      627.42      517.36    146.52 o
  23   3   2     1915.16     2131.45    306.14 o
  24   3   2      391.10      232.68    134.76 o
  25   3   2      609.64      579.05    187.81 o
  26   3   2      416.47      375.60    180.28 o
  27   3   2      420.52      755.16    213.50 o
   0   4   2     6068.93     6267.15    115.98 o
   1   4   2    27166.34    28697.08    251.56 o
   2   4   2     1965.13     1951.87     58.17 o
   3   4   2    27672.86    31188.79    360.57 o
   4   4   2     8434.53     8640.54    136.19 o
   5   4   2    10376.01    11175.51    177.72 o
   6   4   2    19375.92    21751.57    291.22 o
   7   4   2    12461.54    12643.12    322.93 o
   8   4   2     1607.63     1479.14     75.61 o
   9   4   2     6293.48     6760.32    128.86 o
  10   4   2       74.89       75.06     41.85 o
  11   4   2        4.07      -43.43     44.75 o
  12   4   2    10481.24    10595.93    227.88 o
  13   4   2       10.99      -65.59     65.59 o
  14   4   2     5693.22     5984.59    305.84 o
  15   4   2      163.07      223.46    148.66 o
  16   4   2       47.60      108.06     93.40 o
  17   4   2        1.73        4.92    104.10 o
  18   4   2      179.47      -56.40    101.27 o
  19   4   2       75.83      130.96    180.13 o
  20   4   2     1032.72     1150.40    164.91 o
  21   4   2      115.56      -37.52    122.44 o
  22   4   2     1374.88     1517.09    189.36 o
  23   4   2       36.05      -55.31    138.22 o
  24   4   2     2099.73     2531.70    243.52 o
  25   4   2      640.04      795.81    223.42 o
  26   4   2     1562.00     1737.73    290.65 o
   1   5   2     3024.49     3115.31     96.79 o
   2   5   2       69.59       52.55     38.54 o
   3   5   2      356.52      462.58     51.18 o
   4   5   2      242.10      270.26     44.00 o
   5   5   2        0.02       17.39     36.90 o
   6   5   2     1328.74     1338.31     65.13 o
   7   5   2     1854.96     1984.40     93.89 o
   8   5   2      200.80      218.98     57.17 o
   9   5   2     1042.76      949.54     87.10 o
  10   5   2     1817.14     1962.29     98.60 o
  11   5   2      126.65       -1.00     57.49 o
  12   5   2      312.84      381.42     99.45 o
  13   5   2     1011.92     1087.51    113.53 o
  14   5   2      280.43      339.21    118.91 o
  15   5   2       25.76      -55.39     96.00 o
  16   5   2     3747.78     4377.85    236.89 o
  17   5   2       44.95      -43.14    104.74 o
  18   5   2     1505.47     1586.74    278.50 o
  19   5   2      756.02      806.73    168.39 o
  20   5   2      798.27      775.94    156.14 o
  21   5   2      535.63      693.24    163.64 o
  22   5   2     1030.10     1178.72    250.64 o
  23   5   2      194.19      282.47    186.97 o
  24   5   2      192.42      394.90    291.25 o
  25   5   2        0.58     -160.88    175.14 o
   0   6   2     3449.65     4113.46    489.64 o
   1   6   2     3632.12     4009.32    244.15 o
   2   6   2     1444.19     1829.28    129.41 o
   3   6   2     1220.80     1359.70     95.66 o
   4   6   2       80.84       91.68     56.36 o
   5   6   2       36.66       67.03     56.71 o
   6   6   2      167.96      184.01     64.44 o
   7   6   2     2418.10     2613.70    113.09 o
   8   6   2      546.47      449.63     73.16 o
   9   6   2     4235.54     4593.22    144.83 o
  10   6   2      735.14      861.86     81.68 o
  11   6   2     2352.22     2372.03    119.80 o
  12   6   2      114.13       65.10     85.17 o
  13   6   2      284.13      176.30     91.40 o
  14   6   2       36.05     -103.68    103.68 o
  15   6   2       65.09      -91.30     91.30 o
  16   6   2      847.55     1067.92    154.72 o
  17   6   2      241.62      170.04    149.12 o
  18   6   2        0.38     -144.64    144.64 o
  19   6   2       61.74      -48.43    122.95 o
  20   6   2       25.45      -21.01    133.48 o
  21   6   2       61.36      264.38    150.10 o
  22   6   2      146.47       92.72    233.63 o
  23   6   2        5.36       67.07    176.31 o
   1   7   2     2193.07     2165.91    143.31 o
   2   7   2      318.52      434.68    124.10 o
   3   7   2     2005.83     1913.47    137.83 o
   4   7   2      286.14      184.17     98.02 o
   5   7   2       86.09      -13.98     92.64 o
   6   7   2        0.54      -84.72     90.34 o
   7   7   2       17.01      -71.47     71.47 o
   8   7   2      344.12      309.90     76.67 o
   9   7   2      556.85      499.15     83.15 o
  10   7   2      383.97      400.56     83.79 o
  11   7   2      405.80      254.16     88.31 o
  12   7   2     2682.78     3040.29    153.14 o
  13   7   2     1734.74     1917.17    196.05 o
  14   7   2       91.18       -9.03    110.83 o
  15   7   2      430.01      449.66    138.51 o
  16   7   2      860.67      798.48    151.78 o
  17   7   2      528.75      368.93    150.67 o
  18   7   2      664.50      986.33    171.30 o
  19   7   2      111.09       34.79    138.02 o
  20   7   2     2134.37     2306.33    276.59 o
  21   7   2     1209.58     1305.05    203.07 o
   0   8   2       76.05      -26.73    151.11 o
   1   8   2     3693.23     3634.60    187.95 o
   2   8   2      918.35      737.41    128.42 o
   3   8   2     7960.03     8494.21    273.47 o
   4   8   2     2297.23     2252.51    159.53 o
   5   8   2     1877.96     1740.75    149.31 o
   6   8   2     1031.48     1088.70    134.86 o
   7   8   2     2461.58     2531.70    168.01 o
   8   8   2      377.32      245.00    115.56 o
   9   8   2       65.52     -107.53    107.53 o
  10   8   2       79.07      -67.26    179.42 o
  11   8   2      324.51       73.97    130.77 o
  12   8   2     3020.95     3244.27    255.00 o
  13   8   2      198.96      130.95    163.11 o
  14   8   2      939.57      904.14    159.32 o
  15   8   2        7.48     -124.05    124.05 o
  16   8   2        5.91       30.09    133.47 o
  17   8   2        0.02     -128.41    128.41 o
  18   8   2      312.50      301.46    159.95 o
   1   9   2       15.98     -106.93    106.93 o
   2   9   2      101.90     -112.22    112.22 o
   3   9   2      377.57      193.51    126.40 o
   4   9   2      612.13      323.39    132.90 o
   5   9   2       32.64     -118.96    118.96 o
   6   9   2      194.30       30.23    124.92 o
   7   9   2      300.77      313.75    213.85 o
   8   9   2       61.90      -41.07    125.64 o
   9   9   2      420.63      252.26    153.82 o
  10   9   2     1977.75     2015.07    207.34 o
  11   9   2     2890.55     3171.23    435.79 o
  12   9   2      114.66      -96.62    187.26 o
  13   9   2     1152.86      804.64    396.20 o
  14   9   2      874.03      792.79    224.35 o
   0  10   2      224.39       -7.02    196.08 o
   1  10   2      517.65      374.90    180.89 o
   2  10   2        2.38     -132.96    132.96 o
   3  10   2      104.62     -107.62    139.13 o
   4  10   2      760.44      245.68    152.07 o
   5  10   2        8.65      -97.78    162.34 o
   6  10   2       67.12     -230.35    230.35 o
   7  10   2     1156.22      694.39    324.94 o
   8  10   2       44.73       20.73    289.87 o
   1   1   3      373.76      347.99     22.03 o
   2   1   3     7117.13     7127.91     99.98 o
   3   1   3    14419.79    14569.43    170.11 o
   4   1   3    15513.46    15940.97    198.76 o
   5   1   3     3111.93     3150.02     62.49 o
   6   1   3    15388.98    16342.78    212.24 o
   7   1   3     2786.21     2543.32     88.83 o
   8   1   3     2948.37     3195.04     81.88 o
   9   1   3     4263.77     4637.13    100.49 o
  10   1   3    11269.14    12546.72    186.51 o
  11   1   3    31383.04    31024.22    680.06 o
  12   1   3     5118.73     5365.67    133.33 o
  13   1   3       17.64      -41.94     41.94 o
  14   1   3     1708.90     1811.31     92.27 o
  15   1   3     8005.27     7649.78    176.26 o
  16   1   3     3855.33     4272.56    162.23 o
  17   1   3     3830.71     3880.64    183.15 o
  18   1   3     6554.01     6757.72    225.66 o
  19   1   3       50.37      -21.23     82.33 o
  20   1   3      635.08      640.61    115.27 o
  21   1   3      514.96      507.77    101.73 o
  22   1   3     4214.12     4467.36    223.28 o
  23   1   3     6332.03     6760.92    349.13 o
  24   1   3       73.55      231.86     96.07 o
  25   1   3      955.84     1097.65    135.84 o
  26   1   3     2510.28     2403.72    296.85 o
  27   1   3       83.21       35.02     99.66 o
  28   1   3        4.75      -94.72     94.72 o
   0   2   3       41.83       94.86     35.46 o
   1   2   3    19082.12    20540.40    217.76 o
   2   2   3    25024.80    26914.20    265.22 o
   3   2   3     7244.55     7085.98     97.38 o
   4   2   3    36052.52    36511.21    352.59 o
   5   2   3     3877.39     4390.58     91.65 o
   6   2   3    35677.20    38415.59    420.81 o
   7   2   3        0.13       -7.97     29.38 o
   8   2   3     3351.09     3222.64    106.77 o
   9   2   3     6361.38     6122.09    160.08 o
  10   2   3       48.09      102.77     45.93 o
  11   2   3     2636.02     2255.06     78.96 o
  12   2   3    29150.53    29050.92    373.35 o
  13   2   3       20.31      -11.64     49.35 o
  14   2   3    22684.78    23370.00    389.40 o
  15   2   3       24.98        4.92     53.92 o
  16   2   3      475.21      342.77     83.38 o
  17   2   3     1897.66     1697.38    166.78 o
  18   2   3     1021.71     1185.76    106.30 o
  19   2   3     2191.91     2266.30    135.67 o
  20   2   3     5067.94     5561.03    210.43 o
  21   2   3     5443.86     5784.99    229.54 o
  22   2   3     5939.10     6365.00    321.56 o
  23   2   3     1995.33     1894.75    159.91 o
  24   2   3      740.35      745.37    123.13 o
  25   2   3     2488.02     2637.62    190.86 o
  26   2   3     1866.63     1961.46    176.63 o
  27   2   3      214.71       52.94    152.57 o
  28   2   3       95.45      -24.36    160.52 o
   1   3   3      692.34      818.41     31.49 o
   2   3   3      101.92      129.25     22.82 o
   3   3   3    21015.43    22679.98    238.98 o
   4   3   3      184.88      220.61     33.72 o
   5   3   3    13631.28    15501.06    178.11 o
   6   3   3     3772.23     4333.09     75.73 o
   7   3   3     2425.80     1971.60     56.74 o
   8   3   3     2061.54     2111.96     67.49 o
   9   3   3      880.42      945.47     56.50 o
  10   3   3     1760.35     1689.67     74.25 o
  11   3   3    11196.96    11682.75    201.78 o
  12   3   3     4355.45     4615.03    158.05 o
  13   3   3     1655.88     1573.16     83.62 o
  14   3   3     4769.58     4737.78    152.71 o
  15   3   3      520.52      542.10     74.45 o
  16   3   3     4581.45     4344.90    184.59 o
  17   3   3     1083.79     1164.33     98.05 o
  18   3   3      193.38      128.00     70.08 o
  19   3   3        8.15        2.36     68.66 o
  20   3   3      812.48      921.70    143.89 o
  21   3   3      636.46      429.81    130.26 o
  22   3   3       63.25      132.87    128.92 o
  23   3   3     3551.83     3772.62    262.22 o
  24   3   3       27.24       18.57    142.28 o
  25   3   3      346.03      183.01    155.50 o
  26   3   3      110.80       35.01    149.83 o
  27   3   3       17.52       49.75    166.47 o
   0   4   3      244.45      257.44     36.66 o
   1   4   3     1184.75     1190.65     39.01 o
   2   4   3      168.18      193.37     28.97 o
   3   4   3    10134.14    12138.27    162.52 o
   4   4   3     1832.24     1832.68     72.10 o
   5   4   3      380.83      397.88     45.68 o
   6   4   3     3675.07     3973.71    103.79 o
   7   4   3     3286.17     3460.65    144.65 o
   8   4   3     3137.42     3424.26    103.44 o
   9   4   3     1560.31     1679.03     69.29 o
  10   4   3      318.86      286.05     46.47 o
  11   4   3       10.92       47.46     52.11 o
  12   4   3      464.86      412.06     85.42 o
  13   4   3       47.52       53.35     75.62 o
  14   4   3     1645.92     1735.60    143.47 o
  15   4   3       23.45      122.44     97.34 o
  16   4   3      903.24      940.67    134.87 o
  17   4   3      565.74      468.58    124.02 o
  18   4   3      140.51      161.11    112.80 o
  19   4   3      522.67      588.44    136.99 o
  20   4   3     1271.57     1571.88    182.32 o
  21   4   3       11.49      -45.55    125.96 o
  22   4   3        7.75       38.42    129.97 o
  23   4   3      291.51       48.71    291.35 o
  24   4   3      210.37      141.85    230.09 o
  25   4   3      129.71      244.68    159.67 o
  26   4   3       53.06      241.10    196.13 o
   1   5   3       95.21      155.44     28.01 o
   2   5   3       30.63       -5.54     37.42 o
   3   5   3     4754.18     5092.90    111.84 o
   4   5   3       78.24      104.70     40.52 o
   5   5   3      202.99      182.39     41.27 o
   6   5   3       90.69      105.63     45.29 o
   7   5   3     3923.57     4254.71    132.77 o
   8   5   3      108.51      120.31     54.55 o
   9   5   3      122.38      137.34     63.81 o
  10   5   3      367.22      294.22     63.75 o
  11   5   3    17092.94    17120.42    342.62 o
  12   5   3     2204.87     2519.04    152.39 o
  13   5   3       25.91      -28.46     75.77 o
  14   5   3       52.46      101.27     99.27 o
  15   5   3     1553.83     1445.02    171.42 o
  16   5   3     1392.08     1563.20    167.18 o
  17   5   3      800.38      926.84    150.64 o
  18   5   3      236.78      399.41    134.37 o
  19   5   3      997.73     1091.08    164.79 o
  20   5   3       91.89       62.65    125.18 o
  21   5   3      191.12      144.13    140.44 o
  22   5   3     1111.04     1632.73    203.42 o
  23   5   3     3134.82     3772.84    308.49 o
  24   5   3      100.35       92.47    155.06 o
  25   5   3        2.20      -60.24    163.62 o
   0   6   3       71.41      239.06    124.28 o
   1   6   3      224.85      366.45     90.35 o
   2   6   3     1620.68     1687.29    100.35 o
   3   6   3     3889.37     3927.11    122.65 o
   4   6   3     2821.25     3062.78    104.85 o
   5   6   3      288.90      352.02     57.32 o
   6   6   3     2576.05     2730.34    104.44 o
   7   6   3     2692.61     2953.60    108.38 o
   8   6   3      246.38      257.62     59.00 o
   9   6   3      203.47      116.72     57.96 o
  10   6   3      251.24      271.41     70.16 o
  11   6   3     7245.93     7450.91    238.97 o
  12   6   3     3036.90     3163.52    182.56 o
  13   6   3      271.11      251.33     98.78 o
  14   6   3     5658.01     6430.99    278.20 o
  15   6   3      771.17     1053.66    147.89 o
  16   6   3     1147.47     1279.88    162.76 o
  17   6   3      510.49      418.89    134.97 o
  18   6   3      529.17      852.65    161.12 o
  19   6   3      334.52      400.81    147.05 o
  20   6   3      372.53      354.37    160.57 o
  21   6   3     4267.62     5505.08    336.94 o
  22   6   3      604.34      747.77    228.68 o
  23   6   3      682.88      999.36    242.73 o
   1   7   3     1045.24     1110.53    120.31 o
   2   7   3       99.87      -10.91     94.09 o
   3   7   3      871.55      983.43    116.72 o
   4   7   3       39.92      -56.01     91.71 o
   5   7   3      245.50      143.16     97.06 o
   6   7   3      682.23      444.88    128.82 o
   7   7   3     1672.33     1693.49    116.54 o
   8   7   3      143.92        4.36     89.36 o
   9   7   3      490.87      407.71     81.59 o
  10   7   3       78.46      -26.68     86.26 o
  11   7   3     2027.48     2326.08    154.45 o
  12   7   3      308.78      366.18    128.20 o
  13   7   3     2849.58     2948.89    185.44 o
  14   7   3       63.28       21.26    112.60 o
  15   7   3      540.11      722.54    145.19 o
  16   7   3      481.21      672.83    153.31 o
  17   7   3      135.10       59.36    128.55 o
  18   7   3       30.07       85.27    127.96 o
  19   7   3      495.05      537.63    336.53 o
  20   7   3      429.20      720.21    270.90 o
  21   7   3      394.79      540.78    174.51 o
   0   8   3     2287.30     1675.41    207.37 o
   1   8   3     2781.43     2650.49    167.87 o
   2   8   3        0.31     -100.25    100.25 o
   3   8   3      975.65      772.91    123.51 o
   4   8   3      158.67       68.67    107.72 o
   5   8   3      155.22     -104.36    104.36 o
   6   8   3      164.31       65.66    108.37 o
   7   8   3       91.39       80.60    108.37 o
   8   8   3        0.31     -101.11    101.11 o
   9   8   3      617.82      716.31    126.86 o
  10   8   3     1107.15      898.13    218.55 o
  11   8   3      197.59       95.79    130.29 o
  12   8   3      185.33      -41.95    127.86 o
  13   8   3      530.39      710.25    295.39 o
  14   8   3       76.00     -103.05    151.42 o
  15   8   3       17.26      -77.99    129.26 o
  16   8   3      257.47      476.84    152.93 o
  17   8   3        8.99        0.61    148.29 o
  18   8   3      230.08      -31.87    142.29 o
   1   9   3        2.33      -71.67    116.19 o
   2   9   3      247.27      -84.98    115.04 o
   3   9   3     4029.60     4060.67    214.46 o
   4   9   3       17.08     -110.41    110.41 o
   5   9   3      733.27      372.44    137.20 o
   6   9   3      457.74      396.61    136.47 o
   7   9   3     1758.00     1646.11    166.47 o
   8   9   3      253.51      -32.81    144.46 o
   9   9   3      435.63      111.96    148.14 o
  10   9   3      890.23      787.65    176.07 o
  11   9   3     4083.25     4318.79    265.93 o
  12   9   3     1667.83     1791.31    246.87 o
  13   9   3      317.86       -5.92    195.48 o
  14   9   3      458.33      288.52    216.67 o
   0  10   3      581.69      379.07    303.07 o
   1  10   3      394.71       32.71    144.80 o
   2  10   3        6.14     -134.24    134.24 o
   3  10   3      131.31     -139.51    139.51 o
   4  10   3      743.92      481.11    225.55 o
   5  10   3      167.81      -89.28    195.26 o
   6  10   3      907.31      798.26    193.10 o
   7  10   3      809.84      512.32    313.35 o
   8  10   3      103.07     -171.57    275.86 o
   0   0   4    11442.92    10329.73    248.87 o
   1   0   4    29579.72    27742.18    586.64 o
   2   0   4    32215.99    30087.71    862.85 o
   3   0   4     1045.69      923.42     71.77 o
   4   0   4    21057.19    20361.58    378.34 o
   5   0   4    17598.89    17645.87    289.86 o
   6   0   4     7758.60     7920.36    157.31 o
   7   0   4    36695.18    37501.11    575.24 o
   8   0   4     1665.62     1689.31     99.66 o
   9   0   4      370.37      429.91     71.91 o
  10   0   4    17300.29    17158.73    504.11 o
  11   0   4    10421.45    10212.74    249.91 o
  12   0   4     1513.18     1565.89    139.36 o
  13   0   4       92.46      116.30     53.90 o
  14   0   4      442.45      290.25     69.04 o
  15   0   4      276.33      265.35     74.83 o
  16   0   4     4219.41     4326.11    254.13 o
  17   0   4     7854.39     7954.68    335.68 o
  18   0   4      874.48     1367.30    166.19 o
  19   0   4      423.48      214.50    110.21 o
  20   0   4      632.59      530.80    142.15 o
  21   0   4    13476.48    14087.98    620.49 o
  22   0   4     3802.33     4362.59    313.69 o
  23   0   4     3537.24     3456.70    282.63 o
  24   0   4     2428.83     2574.68    255.70 o
  25   0   4     2508.99     2319.91    253.02 o
  26   0   4      983.97      989.53    192.78 o
  27   0   4     1643.85     1660.22    400.78 o
  28   0   4       93.26      -70.20    143.09 o
   1   1   4        3.09        3.07     21.54 o
   2   1   4     8293.60     8009.51    151.64 o
   3   1   4      135.87      122.41     31.45 o
   4   1   4     2086.72     2180.99     61.46 o
   5   1   4     1238.82     1070.37     42.87 o
   6   1   4      291.95      270.68     28.00 o
   7   1   4     7146.03     7321.91    124.12 o
   8   1   4      794.99      862.40     51.18 o
   9   1   4       58.77       51.53     35.32 o
  10   1   4       20.09      -44.63     44.63 o
  11   1   4      509.04      480.33     48.31 o
  12   1   4      693.44      603.67     60.80 o
  13   1   4     9563.22     9446.34    204.97 o
  14   1   4     7468.54     7669.06    186.90 o
  15   1   4       47.45       17.88     52.99 o
  16   1   4        1.38      -42.35     52.06 o
  17   1   4      405.00      406.09     82.67 o
  18   1   4     2338.42     2299.57    147.70 o
  19   1   4     3513.04     3484.80    221.42 o
  20   1   4     1801.22     1977.55    145.58 o
  21   1   4      415.66      323.37     94.49 o
  22   1   4      449.32      639.12    108.89 o
  23   1   4      335.56      470.73    104.23 o
  24   1   4      824.35      780.87    119.27 o
  25   1   4     2891.87     3333.41    232.41 o
  26   1   4      297.26      225.13    105.76 o
  27   1   4      107.53       57.18    103.99 o
  28   1   4      131.88       -5.61    110.46 o
   0   2   4     2922.15     3098.72     91.48 o
   1   2   4     1621.27     1776.57     80.24 o
   2   2   4     9643.96    10365.63    134.47 o
   3   2   4      888.77      947.42     35.07 o
   4   2   4    17863.95    18286.36    204.68 o
   5   2   4     1397.32     1434.34     45.43 o
   6   2   4     5387.79     5973.82     92.79 o
   7   2   4      273.96      237.72     34.09 o
   8   2   4     4501.07     4812.03    105.97 o
   9   2   4     1145.94     1218.37     60.26 o
  10   2   4      396.15      356.38     44.93 o
  11   2   4        4.57        6.34     37.88 o
  12   2   4      541.88      532.62     58.61 o
  13   2   4        0.20       75.08     46.17 o
  14   2   4      167.85      144.32     59.84 o
  15   2   4      166.87      114.47     59.79 o
  16   2   4      571.42      539.97     78.92 o
  17   2   4      620.99      645.17     84.35 o
  18   2   4       18.78      -52.47     80.38 o
  19   2   4      132.66      153.52     74.67 o
  20   2   4      327.45      479.68     93.66 o
  21   2   4     1131.66     1177.96    132.67 o
  22   2   4      268.66      295.08     91.36 o
  23   2   4      205.36      238.53     97.59 o
  24   2   4       58.88      220.65     96.18 o
  25   2   4      501.63      394.26    111.56 o
  26   2   4      709.52      788.46    133.09 o
  27   2   4      155.13       64.99    150.22 o
  28   2   4       77.10      115.00    171.87 o
   1   3   4     1031.74     1115.74     39.64 o
   2   3   4    10162.92    10196.28    126.30 o
   3   3   4     1821.89     1893.68     53.76 o
   4   3   4     1408.28     1437.88     44.10 o
   5   3   4    22611.73    24548.33    233.33 o
   6   3   4     3004.89     3193.10     81.65 o
   7   3   4      173.91      118.42     28.87 o
   8   3   4     1220.35     1424.71     64.99 o
   9   3   4      635.98      503.36     49.62 o
  10   3   4        3.18       16.06     38.05 o
  11   3   4      890.56      928.97     75.34 o
  12   3   4      981.04      983.69     69.24 o
  13   3   4    43561.47    44059.39    585.14 o
  14   3   4     5018.96     5222.80    142.72 o
  15   3   4     1753.94     1939.34    111.58 o
  16   3   4       16.31      117.99     61.01 o
  17   3   4      379.94      394.70     76.54 o
  18   3   4      679.05      671.07    152.67 o
  19   3   4     2666.19     2649.86    144.78 o
  20   3   4      360.90      612.32    112.03 o
  21   3   4     4336.82     4054.07    251.93 o
  22   3   4     1081.27     1346.60    181.96 o
  23   3   4        2.92      -69.43    136.36 o
  24   3   4      100.48      183.05    151.03 o
  25   3   4     3085.70     4051.24    367.20 o
  26   3   4      215.43      583.32    189.64 o
  27   3   4      158.81      286.37    183.27 o
   0   4   4    15624.16    16471.30    262.58 o
   1   4   4     6367.48     6754.25     95.45 o
   2   4   4     8954.48     9562.12    119.08 o
   3   4   4       28.56       63.35     29.99 o
   4   4   4    17742.27    18519.13    223.16 o
   5   4   4     2448.27     2683.82     99.45 o
   6   4   4     1328.45     1466.89     57.93 o
   7   4   4      460.91      595.06     44.96 o
   8   4   4    14376.52    14663.02    199.90 o
   9   4   4      848.63     1023.46     51.15 o
  10   4   4     4796.45     4584.02    162.65 o
  11   4   4    18371.41    18623.08    293.30 o
  12   4   4     7143.70     7059.07    202.01 o
  13   4   4        2.25      -15.99     53.70 o
  14   4   4     1096.14     1132.40    113.83 o
  15   4   4     9430.74     9391.21    403.54 o
  16   4   4       62.35      -14.82     96.67 o
  17   4   4     3653.71     3686.25    221.46 o
  18   4   4     1076.04     1311.47    163.38 o
  19   4   4     2158.84     2669.19    211.30 o
  20   4   4      167.94      135.69    126.43 o
  21   4   4     1649.12     1941.34    207.74 o
  22   4   4      492.77      481.30    155.69 o
  23   4   4      646.53      476.25    196.32 o
  24   4   4      175.16      -82.63    139.36 o
  25   4   4       93.80       56.00    172.92 o
  26   4   4      172.77      240.51    191.87 o
   1   5   4     1423.73     1432.91     57.90 o
   2   5   4     8193.97     8636.96    134.25 o
   3   5   4      428.59      418.30     46.98 o
   4   5   4      395.66      414.61     65.69 o
   5   5   4        0.07      -11.97     39.78 o
   6   5   4     1856.74     2149.90     89.14 o
   7   5   4      353.31      399.57     54.48 o
   8   5   4      243.34      261.69     50.31 o
   9   5   4       99.96      142.47     58.78 o
  10   5   4     2716.77     2843.38    120.28 o
  11   5   4      833.74      722.19     84.43 o
  12   5   4       62.81       54.11     82.10 o
  13   5   4     3242.34     3324.27    214.98 o
  14   5   4     6092.39     6486.07    228.51 o
  15   5   4     1117.75     1242.12    151.27 o
  16   5   4      243.05      120.45    112.99 o
  17   5   4      588.62      557.49    185.65 o
  18   5   4     7386.37     8292.87    334.15 o
  19   5   4      796.96      851.20    176.36 o
  20   5   4       17.17     -117.85    117.85 o
  21   5   4       48.99     -127.81    127.81 o
  22   5   4     3318.33     4033.20    282.61 o
  23   5   4     2710.89     3124.10    362.78 o
  24   5   4       29.90      100.96    153.40 o
  25   5   4     1124.10      909.28    204.55 o
   0   6   4      249.35      117.26    119.17 o
   1   6   4     2543.63     2490.19    121.47 o
   2   6   4     1946.70     2209.87    100.95 o
   3   6   4      417.71      444.47     58.83 o
   4   6   4       52.34      -21.49     48.18 o
   5   6   4     1624.70     1783.35     86.95 o
   6   6   4      797.38      902.54     71.94 o
   7   6   4      453.07      444.03     62.12 o
   8   6   4       15.78      106.26     52.19 o
   9   6   4      103.58      -59.61     59.61 o
  10   6   4     2463.55     2461.37    150.07 o
  11   6   4     1519.94     1548.80    130.62 o
  12   6   4       53.51      -16.76    116.68 o
  13   6   4       52.95      -84.39     84.39 o
  14   6   4        0.37       16.69     94.77 o
  15   6   4      134.41       16.44    107.88 o
  16   6   4        6.04     -100.73    100.73 o
  17   6   4      107.93      -36.34    118.59 o
  18   6   4      108.98       46.29    127.22 o
  19   6   4        2.96      -91.02    126.22 o
  20   6   4       54.74      130.74    141.67 o
  21   6   4      359.09      267.24    252.48 o
  22   6   4        1.10     -141.61    141.61 o
  23   6   4      121.54       39.46    158.11 o
   1   7   4     2615.94     2413.94    145.67 o
   2   7   4     1195.79     1060.52    117.83 o
   3   7   4      549.49      426.65    104.39 o
   4   7   4      201.13       -6.56     92.81 o
   5   7   4      511.33      431.57    103.59 o
   6   7   4      949.10      964.40    113.37 o
   7   7   4      436.35      380.95     95.18 o
   8   7   4       11.19       -3.51     68.35 o
   9   7   4       23.19      -68.07     68.07 o
  10   7   4     1300.62     1208.40    108.35 o
  11   7   4      415.10      305.39    105.21 o
  12   7   4     1046.52     1070.71    131.82 o
  13   7   4     9113.48     9965.99    322.96 o
  14   7   4     4662.86     4879.26    268.82 o
  15   7   4      935.68     1085.88    164.91 o
  16   7   4      121.70       -0.93    207.65 o
  17   7   4       13.25        4.17    128.71 o
  18   7   4     3402.04     3626.53    262.10 o
  19   7   4     2623.20     2914.13    255.37 o
  20   7   4      302.57      175.12    149.80 o
  21   7   4      641.58     1057.12    248.60 o
   0   8   4     3879.65     3837.62    271.21 o
   1   8   4       12.14     -101.20    101.20 o
   2   8   4     1569.21     1497.63    142.84 o
   3   8   4       93.40     -101.74    101.74 o
   4   8   4    12448.47    13697.90    346.59 o
   5   8   4       27.86      -75.49    103.76 o
   6   8   4       33.60      -78.08    104.72 o
   7   8   4     1100.45      988.52    132.36 o
   8   8   4     1431.95     1610.15    200.65 o
   9   8   4      358.09      436.25    133.65 o
  10   8   4     1497.28     1383.36    164.99 o
  11   8   4     3536.41     4078.31    232.52 o
  12   8   4     3595.15     3707.43    294.21 o
  13   8   4      576.45      417.93    276.78 o
  14   8   4      774.84      851.38    205.40 o
  15   8   4     3261.72     3814.04    378.11 o
  16   8   4        2.38      -36.97    128.98 o
  17   8   4     2247.39     2601.96    417.64 o
  18   8   4       49.13     -145.46    145.46 o
   1   9   4       35.73     -114.40    114.40 o
   2   9   4      263.89       87.30    120.07 o
   3   9   4      277.16       68.02    127.18 o
   4   9   4        0.64     -115.46    115.46 o
   5   9   4      393.35      163.50    124.28 o
   6   9   4       36.03     -124.01    124.01 o
   7   9   4      244.56       84.90    129.35 o
   8   9   4        0.32     -138.47    138.47 o
   9   9   4     1727.74     1813.79    197.60 o
  10   9   4      753.73      680.88    168.25 o
  11   9   4        1.39     -144.99    144.99 o
  12   9   4        0.00     -175.13    175.13 o
  13   9   4     1407.17     1367.41    240.87 o
   0  10   4     1449.26     1283.00    249.99 o
   1  10   4      190.49     -134.97    134.97 o
   2  10   4      383.38       77.31    144.33 o
   3  10   4        0.77      -98.13    140.84 o
   4  10   4      167.18     -138.63    138.63 o
   5  10   4      734.41      272.57    180.33 o
   6  10   4      145.94     -187.69    243.43 o
   7  10   4      102.23     -246.76    246.76 o
   8  10   4      336.53      -14.33    278.76 o
   1   1   5    44367.25    41494.06    501.02 o
   2   1   5    80866.77    78383.68   1124.07 o
   3   1   5       17.79       17.36     35.44 o
   4   1   5    20198.40    19663.66    262.74 o
   5   1   5     3659.38     3686.02     86.76 o
   6   1   5    56608.55    53580.72    609.72 o
   7   1   5    13634.10    13942.12    181.17 o
   8   1   5       15.21       41.93     26.91 o
   9   1   5        5.52      -15.55     32.26 o
  10   1   5    39615.13    39337.73    514.08 o
  11   1   5       22.63       97.82     40.04 o
  12   1   5     2323.81     2350.24    115.97 o
  13   1   5     2508.54     2214.29    128.89 o
  14   1   5      365.76      386.75     62.43 o
  15   1   5    14717.24    14696.81    390.06 o
  16   1   5     5388.09     5463.06    208.11 o
  17   1   5      396.89      370.64     94.72 o
  18   1   5      652.57      674.76     97.87 o
  19   1   5      578.62      488.93     94.88 o
  20   1   5        0.41      -56.40     69.13 o
  21   1   5      416.81      370.89     95.31 o
  22   1   5     3030.10     3137.43    192.22 o
  23   1   5     6174.85     6601.39    249.28 o
  24   1   5      930.57      892.55    128.43 o
  25   1   5      886.12     1056.86    148.41 o
  26   1   5      363.06      497.34    118.34 o
  27   1   5        8.59       18.87     98.98 o
  28   1   5       88.23      125.68    106.61 o
   0   2   5      605.67      474.21     69.22 o
   1   2   5     7831.41     8173.46    125.03 o
   2   2   5    10601.93    10621.09    148.07 o
   3   2   5     4599.61     4511.41     77.09 o
   4   2   5    23065.82    23616.56    290.87 o
   5   2   5     3041.78     3056.77     97.40 o
   6   2   5     1715.93     1638.43     51.73 o
   7   2   5    12391.24    12119.07    168.97 o
   8   2   5     4921.73     4907.34    126.17 o
   9   2   5     8212.19     8046.13    144.34 o
  10   2   5     3863.50     3922.44    103.32 o
  11   2   5    16926.58    17291.34    250.86 o
  12   2   5     5183.10     5174.71    134.62 o
  13   2   5       19.53      -18.16     44.01 o
  14   2   5     1787.45     1787.33    137.24 o
  15   2   5    21517.62    21440.02    377.90 o
  16   2   5      594.13      472.48     77.98 o
  17   2   5     1726.70     1540.48    142.71 o
  18   2   5     4077.73     4103.13    185.40 o
  19   2   5     3458.36     3684.40    188.47 o
  20   2   5    17327.38    18275.07    432.32 o
  21   2   5      409.64      370.21    102.44 o
  22   2   5      593.86      532.11    106.30 o
  23   2   5      186.77      186.01     91.92 o
  24   2   5     5330.18     5744.15    279.20 o
  25   2   5      407.45      343.62    110.35 o
  26   2   5      160.26      112.00    101.98 o
  27   2   5       24.40      -42.38    143.82 o
  28   2   5     2299.80     1871.41    276.66 o
   1   3   5     4645.33     5045.43     85.19 o
   2   3   5     3334.29     3384.55     65.61 o
   3   3   5     7004.31     7490.97    105.69 o
   4   3   5      576.45      787.33     40.57 o
   5   3   5     5140.22     5506.65     89.03 o
   6   3   5       10.15      -24.70     24.70 o
   7   3   5       57.63       65.36     29.10 o
   8   3   5       51.76       74.15     33.82 o
   9   3   5      382.75      382.36     48.72 o
  10   3   5     1301.65     1352.31     72.49 o
  11   3   5     1810.03     1981.58     87.63 o
  12   3   5       54.61       88.19     48.83 o
  13   3   5    18718.51    19101.42    304.06 o
  14   3   5      563.29      578.81     68.12 o
  15   3   5     5834.73     5768.91    173.70 o
  16   3   5     3001.12     2930.72    137.93 o
  17   3   5       66.45       90.04     67.59 o
  18   3   5       87.36       66.20     70.34 o
  19   3   5       68.71       68.24     72.22 o
  20   3   5      679.89      642.86    113.19 o
  21   3   5      240.79      306.71    132.62 o
  22   3   5     1791.79     2074.78    251.96 o
  23   3   5      297.13      331.18    195.62 o
  24   3   5      228.93      140.24    330.82 o
  25   3   5     1216.50     2032.34    376.86 o
  26   3   5      657.32      462.51    178.40 o
  27   3   5      533.34      547.51    203.91 o
   0   4   5     3899.26     4211.83    109.82 o
   1   4   5     4795.04     5184.87     86.11 o
   2   4   5     3512.22     3590.21     87.55 o
   3   4   5      656.28      756.70     38.97 o
   4   4   5    13403.24    14510.09    173.14 o
   5   4   5      459.81      522.56     34.84 o
   6   4   5      834.81     1094.86     45.06 o
   7   4   5     1124.97     1243.30     53.47 o
   8   4   5      742.47      911.61     46.39 o
   9   4   5     2143.10     2195.67     74.91 o
  10   4   5       58.41       19.52     43.05 o
  11   4   5       16.18       54.06     45.33 o
  12   4   5     1460.59     1489.06     97.81 o
  13   4   5      403.54      434.61     91.91 o
  14   4   5        1.61        7.88     81.22 o
  15   4   5      633.92      627.14    127.54 o
  16   4   5      125.51       49.01    110.57 o
  17   4   5      484.43      543.76    123.48 o
  18   4   5      656.57      612.25    139.09 o
  19   4   5       50.29      139.86    121.71 o
  20   4   5      379.85      204.60    231.94 o
  21   4   5      203.11      -46.83    120.43 o
  22   4   5      136.03      265.18    145.18 o
  23   4   5        3.76      106.77    144.01 o
  24   4   5      795.22      932.74    219.65 o
  25   4   5      146.92      404.38    271.28 o
  26   4   5      365.85      320.49    224.43 o
   1   5   5     6405.90     6817.33    108.39 o
   2   5   5     7867.08     8078.40    119.69 o
   3   5   5     2566.83     2904.28     88.88 o
   4   5   5     1067.72     1152.32     65.23 o
   5   5   5       39.54       19.01     40.91 o
   6   5   5     1565.17     1561.63     78.96 o
   7   5   5        0.85       61.44     46.19 o
   8   5   5      199.05      234.21     58.86 o
   9   5   5       23.25       54.53     56.25 o
  10   5   5    10265.40    10868.03    257.35 o
  11   5   5     1331.22     1218.48     97.82 o
  12   5   5      793.12      602.51    101.93 o
  13   5   5      535.65      592.48    103.97 o
  14   5   5       37.12      -35.73     89.61 o
  15   5   5     1629.20     2021.49    178.37 o
  16   5   5     3252.13     3255.12    220.06 o
  17   5   5        0.60      -24.59    112.24 o
  18   5   5       40.00       54.14    118.56 o
  19   5   5       71.57       13.97    118.57 o
  20   5   5      178.88      309.55    141.49 o
  21   5   5      123.55      243.21    146.28 o
  22   5   5     3265.72     4066.52    581.00 o
  23   5   5     1112.28     1058.78    190.28 o
  24   5   5      379.44      726.09    281.90 o
  25   5   5     2901.15     3164.69    285.74 o
   0   6   5    12856.14    13856.10    364.22 o
   1   6   5      148.40      231.50     63.89 o
   2   6   5        0.69      -40.36     42.11 o
   3   6   5     3417.15     3599.87    121.69 o
   4   6   5      711.37      885.18     68.70 o
   5   6   5      422.68      375.41     59.14 o
   6   6   5     4227.17     4248.03    123.37 o
   7   6   5       56.14       33.62     55.40 o
   8   6   5     4681.88     4742.17    150.49 o
   9   6   5     5875.63     5922.97    168.06 o
  10   6   5      809.06      968.79     98.31 o
  11   6   5     2504.38     2737.76    228.48 o
  12   6   5     1169.23     1356.15    129.77 o
  13   6   5       10.48      -93.72     93.72 o
  14   6   5      645.90      675.15    145.59 o
  15   6   5     2249.27     2630.86    260.26 o
  16   6   5      330.41      332.84    127.25 o
  17   6   5     2856.76     3022.75    229.95 o
  18   6   5      305.17      391.37    146.16 o
  19   6   5       16.43      -14.35    131.14 o
  20   6   5     7164.19     7953.72    370.03 o
  21   6   5     1685.28     2298.47    239.90 o
  22   6   5       10.61       15.74    148.07 o
  23   6   5      789.71     1324.97    222.55 o
   1   7   5     1145.25      981.54    114.68 o
   2   7   5     2031.31     1909.19    135.31 o
   3   7   5     1367.41     1426.99    126.51 o
   4   7   5      243.28      232.29     83.65 o
   5   7   5      631.75      523.96     90.07 o
   6   7   5     1856.50     1801.59    169.33 o
   7   7   5       21.73      -51.95     66.69 o
   8   7   5     1336.58     1258.63     88.82 o
   9   7   5      387.52      327.27     95.39 o
  10   7   5      144.97      176.87     95.62 o
  11   7   5       49.68     -101.35    101.35 o
  12   7   5        3.47      -28.53     93.43 o
  13   7   5     1850.41     1726.71    155.46 o
  14   7   5       35.58      104.25    116.32 o
  15   7   5      564.96      717.48    184.02 o
  16   7   5       18.20       14.94    125.83 o
  17   7   5      382.98      442.90    152.85 o
  18   7   5      402.81      674.79    166.81 o
  19   7   5      435.31      367.70    157.58 o
  20   7   5     1217.96     1610.38    384.89 o
  21   7   5       56.13      150.45    192.15 o
   0   8   5     2137.55     1860.61    213.19 o
   1   8   5      164.07       47.80    115.13 o
   2   8   5     1009.22     1067.53    132.25 o
   3   8   5      942.23      914.01    127.77 o
   4   8   5        0.03      -97.25     97.25 o
   5   8   5      363.56      271.09    111.74 o
   6   8   5       52.80      -35.68    120.55 o
   7   8   5        0.00     -129.96    141.76 o
   8   8   5     2182.53     2020.93    177.71 o
   9   8   5      180.74      267.33    128.42 o
  10   8   5      594.66      630.77    143.68 o
  11   8   5       10.18     -285.55    285.55 o
  12   8   5       14.69       90.82    178.65 o
  13   8   5       13.01     -107.94    181.09 o
  14   8   5       30.11      -55.53    163.27 o
  15   8   5      571.98      743.06    271.44 o
  16   8   5       65.51      -34.81    129.59 o
  17   8   5       29.25      152.01    142.22 o
  18   8   5      166.87      219.01    193.89 o
   1   9   5        0.98     -112.14    112.14 o
   2   9   5      257.88       64.41    121.59 o
   3   9   5        1.25     -110.96    110.96 o
   4   9   5     1451.99     1287.84    151.20 o
   5   9   5       15.34     -112.63    112.63 o
   6   9   5     1098.07     1067.64    150.11 o
   7   9   5       29.52     -135.92    135.92 o
   8   9   5      293.49       44.11    304.34 o
   9   9   5      255.70       41.90    145.99 o
  10   9   5      898.11      763.13    249.66 o
  11   9   5       56.66     -195.85    195.85 o
  12   9   5       32.88     -185.25    185.25 o
   0  10   5      250.73       36.12    196.83 o
   1  10   5        4.03     -129.10    129.10 o
   2  10   5      178.73     -133.33    133.33 o
   3  10   5       51.31     -132.99    132.99 o
   4  10   5        6.44     -135.88    135.88 o
   5  10   5      279.29     -250.60    250.60 o
   6  10   5      996.04      627.57    300.99 o
   0   0   6    36641.78    32363.91    701.04 o
   1   0   6     5046.98     4387.55    166.02 o
   2   0   6    14777.87    13561.62    475.53 o
   3   0   6     4192.06     4062.18    158.49 o
   4   0   6    11834.78    11403.69    302.74 o
   5   0   6     4788.26     4527.51    175.63 o
   6   0   6    50173.66    52931.75    922.53 o
   7   0   6     1150.34     1279.55     66.69 o
   8   0   6     9302.36     9083.15    186.80 o
   9   0   6      141.33      103.45     41.51 o
  10   0   6    15043.47    13283.05    299.65 o
  11   0   6     6069.05     6472.64    230.80 o
  12   0   6     7609.00     7268.29    282.94 o
  13   0   6      644.86      476.69    104.12 o
  14   0   6       30.56       87.15     92.69 o
  15   0   6     1687.70     1934.28    178.22 o
  16   0   6     1152.49     1050.14    146.91 o
  17   0   6     1975.40     1974.44    189.32 o
  18   0   6     8251.53     8484.17    935.21 o
  19   0   6     3324.41     3387.90    255.31 o
  20   0   6     7067.55     7485.81    347.66 o
  21   0   6        9.47      -56.65    104.67 o
  22   0   6      738.08      650.33    151.74 o
  23   0   6        0.04       89.59    113.77 o
  24   0   6        1.26       -2.26    120.42 o
  25   0   6      279.56      176.04    137.99 o
  26   0   6      843.62     1144.35    312.31 o
  27   0   6      355.89      406.58    167.64 o
  28   0   6     2147.57     2472.49    282.77 o
   1   1   6    27278.34    26321.95    336.21 o
   2   1   6       17.54       13.65     33.62 o
   3   1   6     8976.76     8361.21    167.70 o
   4   1   6      716.80      857.84     61.42 o
   5   1   6      120.22      104.07     31.21 o
   6   1   6     1247.85     1147.69     49.17 o
   7   1   6     1663.49     1680.57     59.36 o
   8   1   6      596.57      727.03     38.43 o
   9   1   6    23514.68    22729.09    293.85 o
  10   1   6     2534.88     2622.64    100.09 o
  11   1   6    10617.92    11105.69    216.15 o
  12   1   6     6550.12     6370.91    154.93 o
  13   1   6      186.21      128.66     44.74 o
  14   1   6      230.77      207.85     56.15 o
  15   1   6     2873.99     2558.71    123.27 o
  16   1   6     1325.31     1493.51    100.73 o
  17   1   6     7828.65     7814.18    269.95 o
  18   1   6      893.44      891.60    103.53 o
  19   1   6      821.33      889.49    134.12 o
  20   1   6      940.06     1219.39    127.90 o
  21   1   6      124.30       54.00     75.98 o
  22   1   6       47.86       81.37     83.46 o
  23   1   6     1491.07     1618.98    175.02 o
  24   1   6       95.62       57.09     92.04 o
  25   1   6      823.98      825.89    163.53 o
  26   1   6     1262.87     1192.93    147.33 o
  27   1   6        0.35      -80.87     93.36 o
  28   1   6        0.58       25.59    101.34 o
   0   2   6      137.31      155.53     45.60 o
   1   2   6       24.34      -10.20     28.81 o
   2   2   6     3670.09     3789.52     94.40 o
   3   2   6      997.36     1208.17     45.99 o
   4   2   6     4107.00     4337.48     91.17 o
   5   2   6     4886.76     5166.93    102.69 o
   6   2   6        6.25        3.85     30.93 o
   7   2   6        2.15        2.73     27.95 o
   8   2   6      279.12      216.69     31.81 o
   9   2   6     2899.74     2848.62     82.39 o
  10   2   6      219.12      188.20     43.56 o
  11   2   6        3.62      -37.66     37.66 o
  12   2   6     4608.78     4903.16    132.99 o
  13   2   6      882.18      881.64     71.74 o
  14   2   6      104.61       22.60     52.22 o
  15   2   6     1175.77     1158.94     98.62 o
  16   2   6        2.20        3.65     60.83 o
  17   2   6      219.83      220.95     74.27 o
  18   2   6       36.25      -53.84     62.14 o
  19   2   6       27.50       -7.08     72.22 o
  20   2   6      170.91      317.16     86.95 o
  21   2   6      127.10       89.93    109.45 o
  22   2   6       71.40       69.84     84.58 o
  23   2   6      651.29      895.53    125.23 o
  24   2   6      231.95       97.64    106.68 o
  25   2   6      114.72      154.45    100.23 o
  26   2   6        3.75     -105.52    105.52 o
  27   2   6      148.65       73.86    148.76 o
  28   2   6       80.69      144.77    165.90 o
   1   3   6     1230.59     1254.86     51.73 o
   2   3   6     8082.94     8179.84    110.92 o
   3   3   6     5959.69     5796.27    108.47 o
   4   3   6       78.13       90.43     43.69 o
   5   3   6       61.13       73.83     26.63 o
   6   3   6     2119.41     2255.96     77.32 o
   7   3   6      724.54      795.30     50.69 o
   8   3   6     1664.62     1878.36     62.40 o
   9   3   6     7466.44     7009.83    138.72 o
  10   3   6      208.13      194.25     52.45 o
  11   3   6     8640.24     8298.59    197.27 o
  12   3   6    17310.88    17679.50    285.39 o
  13   3   6     1204.90     1210.70     81.94 o
  14   3   6     2290.07     2150.88    101.66 o
  15   3   6       92.94       90.43     56.11 o
  16   3   6     2325.77     2244.63    141.68 o
  17   3   6     1061.31     1095.47    101.66 o
  18   3   6      130.72      110.60     70.89 o
  19   3   6      245.90      294.81     82.56 o
  20   3   6     6338.61     7000.67    286.06 o
  21   3   6      152.08      118.78    134.37 o
  22   3   6      103.35      265.31    146.71 o
  23   3   6     1882.48     1708.02    241.56 o
  24   3   6      818.15      719.24    264.06 o
  25   3   6      475.23      250.52    161.61 o
  26   3   6     1337.29     1220.36    273.32 o
  27   3   6       12.82       77.28    163.83 o
   0   4   6    14071.36    14407.03    240.63 o
   1   4   6     7390.40     7972.85    112.68 o
   2   4   6    10920.06    11696.40    147.09 o
   3   4   6      236.84      217.11     31.83 o
   4   4   6     2843.16     3225.24     81.80 o
   5   4   6    12681.08    13165.34    164.49 o
   6   4   6     7281.06     7490.18    114.26 o
   7   4   6       44.76       36.96     27.76 o
   8   4   6      154.22      232.47     33.87 o
   9   4   6    17291.86    17304.26    228.15 o
  10   4   6    14687.91    14701.53    344.90 o
  11   4   6      102.48       73.46     54.96 o
  12   4   6     4775.30     4640.65    162.86 o
  13   4   6     1319.97     1391.57    121.44 o
  14   4   6     7703.52     7948.46    244.33 o
  15   4   6      149.98        6.54     84.79 o
  16   4   6      771.66      638.26    135.70 o
  17   4   6      407.22      443.98    131.43 o
  18   4   6     9801.99    10362.82    478.78 o
  19   4   6        3.33       80.87    115.40 o
  20   4   6     2475.50     2692.84    300.76 o
  21   4   6      399.40      147.04    182.62 o
  22   4   6      307.71       68.91    133.95 o
  23   4   6      286.41      190.57    167.33 o
  24   4   6       45.49      332.99    176.01 o
  25   4   6        0.41       46.33    174.84 o
  26   4   6      730.13      849.02    275.45 o
   1   5   6    12940.23    13687.55    172.35 o
   2   5   6     4356.38     4652.93     83.66 o
   3   5   6      148.02       96.40     35.33 o
   4   5   6       48.42      104.85     36.32 o
   5   5   6     3375.95     3759.15    104.18 o
   6   5   6     4568.43     5020.64    121.83 o
   7   5   6      934.59     1008.86     70.99 o
   8   5   6     2525.08     2732.49    138.99 o
   9   5   6     2054.13     2143.17    117.37 o
  10   5   6    14209.96    14555.89    292.60 o
  11   5   6      394.77      476.28     79.07 o
  12   5   6     1074.75     1212.59    107.41 o
  13   5   6       34.33      -22.41     78.92 o
  14   5   6      373.36      483.99    102.94 o
  15   5   6     3276.56     3272.22    215.02 o
  16   5   6     2228.51     2280.87    195.92 o
  17   5   6     3316.68     2944.38    217.19 o
  18   5   6     1234.98     1192.99    171.28 o
  19   5   6      459.33      381.80    140.64 o
  20   5   6       27.82     -191.21    194.80 o
  21   5   6      192.35       59.59    138.06 o
  22   5   6      100.74      127.47    152.74 o
  23   5   6      765.22      818.37    203.21 o
  24   5   6       16.12     -180.22    180.22 o
   0   6   6     2438.18     2700.99    270.27 o
   1   6   6      216.76      161.37     61.14 o
   2   6   6     1068.52     1194.83     69.65 o
   3   6   6       63.55       54.44     45.49 o
   4   6   6     1682.08     1824.32     86.26 o
   5   6   6       12.88       52.75     51.52 o
   6   6   6       38.29      148.92     65.47 o
   7   6   6      249.86      262.02     66.37 o
   8   6   6     2419.60     2275.24    114.73 o
   9   6   6      289.18      289.82     80.43 o
  10   6   6       15.99      -32.60     67.17 o
  11   6   6      365.92      368.86     97.67 o
  12   6   6     4262.97     4661.12    267.73 o
  13   6   6       54.03      -31.99     87.68 o
  14   6   6       95.28       96.09     98.03 o
  15   6   6       17.70      -69.24    181.38 o
  16   6   6       25.36       49.55    114.88 o
  17   6   6      276.60       77.10    122.60 o
  18   6   6      623.88      887.27    161.75 o
  19   6   6        4.65     -118.63    199.18 o
  20   6   6       27.63      329.68    152.84 o
  21   6   6      279.27      282.48    165.09 o
  22   6   6        1.74     -161.66    161.66 o
  23   6   6       40.76     -147.19    147.19 o
   1   7   6     5661.92     6415.24    252.64 o
   2   7   6     1236.41     1212.88    107.54 o
   3   7   6       22.59      -30.55     73.79 o
   4   7   6      184.98      106.82     76.11 o
   5   7   6      401.69      488.95     88.27 o
   6   7   6     6281.30     6503.54    198.12 o
   7   7   6     1755.26     1732.48    104.73 o
   8   7   6      198.72       52.54     71.97 o
   9   7   6     3783.68     3776.64    249.08 o
  10   7   6     3036.13     3312.99    180.10 o
  11   7   6      559.60      385.65    120.92 o
  12   7   6     2383.18     2517.70    172.10 o
  13   7   6        0.56      -94.53     94.53 o
  14   7   6     3970.66     4525.92    263.67 o
  15   7   6     2515.22     2801.45    323.10 o
  16   7   6     1015.65     1343.02    182.48 o
  17   7   6     1151.16     1273.17    187.70 o
  18   7   6       24.01        0.63    143.12 o
  19   7   6      229.29      198.04    146.92 o
  20   7   6      680.31     1021.42    195.61 o
   0   8   6     3811.56     3431.39    260.56 o
   1   8   6     1452.83     1326.31    138.35 o
   2   8   6       51.77      -45.11    103.17 o
   3   8   6      752.01      785.67    123.45 o
   4   8   6      242.85      202.15    108.41 o
   5   8   6     6778.56     7013.02    249.77 o
   6   8   6      306.30      137.00    109.62 o
   7   8   6      189.80      231.35    124.02 o
   8   8   6        2.75     -110.17    110.17 o
   9   8   6     5395.76     5449.40    305.60 o
  10   8   6     1869.29     1864.02    231.04 o
  11   8   6      121.78     -227.44    234.52 o
  12   8   6      416.31      214.82    491.46 o
  13   8   6     3138.24     3135.79    286.48 o
  14   8   6     2988.11     3395.04    310.63 o
  15   8   6      332.73      160.98    148.80 o
  16   8   6        2.39      -72.32    128.95 o
  17   8   6      370.61      285.31    265.22 o
   1   9   6      439.97       86.80    121.88 o
   2   9   6        6.38     -116.89    116.89 o
   3   9   6     1410.66     1214.31    150.14 o
   4   9   6       20.51     -139.01    139.01 o
   5   9   6        6.38     -114.24    114.24 o
   6   9   6      205.69       -0.94    132.61 o
   7   9   6        3.46     -141.13    141.13 o
   8   9   6     3119.36     3161.91    229.02 o
   9   9   6     1517.44     1578.42    188.48 o
  10   9   6      750.32      629.05    165.46 o
  11   9   6      322.10       88.31    200.91 o
  12   9   6      337.94      218.32    210.66 o
   0  10   6     1063.48      917.33    238.04 o
   1  10   6      196.11      -42.97    179.72 o
   2  10   6       10.41     -196.98    196.98 o
   3  10   6       97.25     -163.75    163.75 o
   4  10   6       49.57     -241.10    241.10 o
   5  10   6      575.00     -243.49    247.86 o
   6  10   6     1055.96      761.21    304.61 o
   1   1   7    63002.01    58191.87    739.40 o
   2   1   7      269.33      306.46     44.00 o
   3   1   7    21722.77    20379.27    390.72 o
   4   1   7      403.39      321.06     45.70 o
   5   1   7     1937.27     1651.98     63.26 o
   6   1   7       14.61       30.91     31.23 o
   7   1   7    41330.08    40071.08    475.16 o
   8   1   7      176.58      124.41     33.80 o
   9   1   7    16805.20    15371.40    199.45 o
  10   1   7    13896.41    14012.59    237.48 o
  11   1   7     5085.95     4883.24    127.89 o
  12   1   7      798.82      719.16     68.58 o
  13   1   7      235.82      151.19     53.62 o
  14   1   7     2168.84     2225.52    103.79 o
  15   1   7     1877.34     2003.38    127.64 o
  16   1   7     2367.39     2177.72    135.75 o
  17   1   7      287.15      191.99    101.11 o
  18   1   7     5443.61     5317.05    261.60 o
  19   1   7     1216.53     1058.49    113.94 o
  20   1   7     1221.69      993.85    114.87 o
  21   1   7     2319.12     2294.52    159.57 o
  22   1   7      492.78      483.42    101.30 o
  23   1   7      549.91      512.93    104.31 o
  24   1   7      214.11      236.49     99.18 o
  25   1   7     2388.26     2684.06    192.21 o
  26   1   7       24.82       -7.04     95.48 o
  27   1   7      630.71      507.67    124.81 o
  28   1   7      807.16      837.37    180.22 o
   0   2   7       81.64       88.81     48.32 o
   1   2   7     2404.27     2019.24     82.03 o
   2   2   7     6287.53     6319.31    119.45 o
   3   2   7    11262.19    12293.88    176.45 o
   4   2   7      783.33      649.37     43.41 o
   5   2   7     2212.56     2264.51     71.42 o
   6   2   7       13.19      -22.91     31.58 o
   7   2   7      342.29      252.93     35.44 o
   8   2   7     7541.95     7376.04    140.85 o
   9   2   7      172.07      162.74     33.69 o
  10   2   7      161.88      353.74     48.47 o
  11   2   7     5815.98     5303.86    126.38 o
  12   2   7       87.43      136.05     50.22 o
  13   2   7     8478.22     7998.39    190.02 o
  14   2   7      718.83      714.00     74.89 o
  15   2   7     1602.39     1524.70     96.24 o
  16   2   7       35.79       21.92     63.87 o
  17   2   7    11645.40    11535.15    309.15 o
  18   2   7     1719.30     1822.67    135.45 o
  19   2   7     1577.62     1856.27    156.52 o
  20   2   7      109.83      -16.31     79.02 o
  21   2   7     2929.45     2989.37    182.45 o
  22   2   7       73.81      121.96     86.43 o
  23   2   7     3930.33     3833.70    215.52 o
  24   2   7      589.54      749.05    123.58 o
  25   2   7     6020.45     6611.43    276.12 o
  26   2   7        0.20      -22.52    115.72 o
  27   2   7      145.71      209.93    164.69 o
   1   3   7     7797.18     7649.03    132.29 o
   2   3   7     6994.01     7208.74    109.71 o
   3   3   7       96.62      110.97     30.27 o
   4   3   7     2703.56     2881.02     74.62 o
   5   3   7     3953.34     4196.23    118.40 o
   6   3   7      608.14      533.35     46.23 o
   7   3   7      790.20      675.74     43.95 o
   8   3   7       27.30      -11.30     35.91 o
   9   3   7     5621.57     4945.36    118.66 o
  10   3   7       93.13       76.37     41.46 o
  11   3   7     7331.60     7189.67    162.51 o
  12   3   7     1529.52     1585.69     93.29 o
  13   3   7      322.28      365.07     62.08 o
  14   3   7     2033.71     1964.63    116.73 o
  15   3   7      108.85       10.00     57.88 o
  16   3   7     5304.69     5103.47    175.39 o
  17   3   7      276.17      257.74     76.38 o
  18   3   7      775.94      580.04     89.42 o
  19   3   7      633.05      756.79    108.24 o
  20   3   7      531.75      965.18    255.31 o
  21   3   7        6.20     -104.33    117.27 o
  22   3   7     1756.66     1874.32    266.72 o
  23   3   7       55.26      344.27    152.41 o
  24   3   7      898.49     1105.92    219.98 o
  25   3   7      988.42      820.65    201.69 o
  26   3   7       47.37      -25.61    156.15 o
  27   3   7      543.91      604.52    550.42 o
   0   4   7     2919.70     3451.58    103.11 o
   1   4   7      175.66      163.67     31.82 o
   2   4   7     1596.60     1724.09     55.92 o
   3   4   7     1042.53     1112.84     50.96 o
   4   4   7     4220.01     4149.62     89.20 o
   5   4   7     4674.73     4736.41     96.17 o
   6   4   7      931.76     1054.21     60.63 o
   7   4   7     1059.66     1121.33     52.94 o
   8   4   7      214.27      194.63     35.26 o
   9   4   7      459.97      478.59     45.47 o
  10   4   7     3086.26     2991.27    107.47 o
  11   4   7     2225.35     2062.23    109.73 o
  12   4   7     4470.88     4698.70    154.90 o
  13   4   7     3723.64     3596.59    209.22 o
  14   4   7      551.47      484.90    101.32 o
  15   4   7        4.79      -41.82     84.87 o
  16   4   7      656.66      530.45    204.20 o
  17   4   7     1280.73     1187.62    162.01 o
  18   4   7       81.03      202.29    122.35 o
  19   4   7     1226.54     1514.22    186.15 o
  20   4   7      310.10      243.10    139.24 o
  21   4   7      258.61      361.00    144.36 o
  22   4   7        1.35     -131.29    131.29 o
  23   4   7      496.54      549.49    191.85 o
  24   4   7      739.05     1086.91    223.69 o
  25   4   7      117.32      209.25    186.00 o
  26   4   7        0.14      261.08    190.51 o
   1   5   7    17038.20    17298.90    206.55 o
   2   5   7     2417.19     2408.82     63.05 o
   3   5   7     4667.06     5080.81    115.30 o
   4   5   7     2448.99     2571.09     81.77 o
   5   5   7     1331.48     1376.02     73.85 o
   6   5   7     2252.44     2143.02     86.86 o
   7   5   7     6273.99     6213.10    136.71 o
   8   5   7      706.56      743.15     75.56 o
   9   5   7    15159.55    15461.39    304.17 o
  10   5   7      202.26      236.61     72.27 o
  11   5   7     1600.98     1870.57    116.98 o
  12   5   7      968.97      906.22     94.44 o
  13   5   7     1303.82     1144.84    123.50 o
  14   5   7      404.49      350.07    100.14 o
  15   5   7      967.21     1065.49    153.62 o
  16   5   7     3792.72     4341.95    336.00 o
  17   5   7     2255.12     2495.27    211.01 o
  18   5   7       47.18      -35.26    116.60 o
  19   5   7      979.74      847.45    165.18 o
  20   5   7       78.53      155.44    130.46 o
  21   5   7      397.26      541.20    167.78 o
  22   5   7     2811.74     3039.92    421.32 o
  23   5   7      262.79      153.76    231.31 o
  24   5   7      979.73     1413.85    670.39 o
   0   6   7      230.96       53.40     85.29 o
   1   6   7     9657.50     9756.73    188.08 o
   2   6   7      957.95     1004.38     66.16 o
   3   6   7     1875.34     1853.53     81.65 o
   4   6   7      259.12      242.86     51.07 o
   5   6   7     2128.25     2065.36    100.07 o
   6   6   7     1330.86     1301.84     92.83 o
   7   6   7     1448.92     1491.10     98.13 o
   8   6   7     3931.70     3937.17    158.12 o
   9   6   7     5062.29     4955.22    177.77 o
  10   6   7       64.81       58.82     71.00 o
  11   6   7      117.71      128.76    109.52 o
  12   6   7     5213.03     6105.49    235.65 o
  13   6   7       88.12       61.12     95.00 o
  14   6   7      666.11      740.04    121.76 o
  15   6   7      554.57      507.60    116.11 o
  16   6   7     1437.21     1314.44    176.50 o
  17   6   7      885.66      684.91    159.67 o
  18   6   7      384.07      387.03    145.43 o
  19   6   7      307.88      262.88    201.22 o
  20   6   7       31.40       24.15    132.22 o
  21   6   7     1797.05     2177.39    234.20 o
  22   6   7       13.91      -35.54    151.82 o
  23   6   7      118.26      128.13    256.30 o
   1   7   7     6881.20     7790.43    200.38 o
   2   7   7     1834.44     1895.27    120.36 o
   3   7   7     2248.64     2374.58    129.68 o
   4   7   7      905.16      690.56     93.12 o
   5   7   7     3294.32     3300.00    146.57 o
   6   7   7      270.89      258.64     81.14 o
   7   7   7     5762.77     6263.41    350.27 o
   8   7   7      120.78      214.67     89.33 o
   9   7   7       20.72      -66.83     86.09 o
  10   7   7       23.48      -86.69     86.69 o
  11   7   7      768.76      895.61    124.19 o
  12   7   7        2.86      -17.00     99.74 o
  13   7   7       66.71      -47.54    103.41 o
  14   7   7       51.03       31.55    105.71 o
  15   7   7      153.25      127.33    125.58 o
  16   7   7      130.01      106.62    130.59 o
  17   7   7      357.51      238.50    157.19 o
  18   7   7      379.56      212.17    156.20 o
  19   7   7     3124.95     3643.46    280.36 o
  20   7   7       75.65      -21.34    169.60 o
   0   8   7      259.47     -122.76    144.33 o
   1   8   7      771.34      400.82    115.53 o
   2   8   7      537.67      526.31    116.57 o
   3   8   7       46.26      -38.61    100.37 o
   4   8   7     2039.17     1940.89    152.35 o
   5   8   7        4.48      -98.92     98.92 o
   6   8   7     1174.25     1112.09    158.21 o
   7   8   7     1110.62      976.07    141.30 o
   8   8   7     1303.92     1263.28    175.80 o
   9   8   7     1099.59      665.11    189.40 o
  10   8   7       24.71      -36.32    168.01 o
  11   8   7      896.93      235.20    178.26 o
  12   8   7        8.60       49.80    180.55 o
  13   8   7      372.49       60.13    187.51 o
  14   8   7      190.70      293.03    191.42 o
  15   8   7      137.55     -175.32    175.32 o
  16   8   7     1449.36     1822.76    215.78 o
  17   8   7      954.29     1240.20    227.68 o
   1   9   7     9913.33     9969.01    315.99 o
   2   9   7      676.37      494.37    133.92 o
   3   9   7      265.71       94.96    123.25 o
   4   9   7        0.18     -113.67    113.67 o
   5   9   7      219.53       -4.15    133.36 o
   6   9   7      172.66      -99.97    210.46 o
   7   9   7     1435.73     1351.07    180.75 o
   8   9   7      123.53     -134.28    134.28 o
   9   9   7      488.47      211.52    161.71 o
  10   9   7       83.87      105.02    195.28 o
  11   9   7      308.21      -48.55    205.82 o
  12   9   7       18.77      160.82    283.17 o
   0  10   7      546.66      189.87    347.03 o
   1  10   7       84.11     -222.33    222.33 o
   2  10   7       26.29     -185.28    185.28 o
   3  10   7      197.77      140.62    409.10 o
   4  10   7       39.66     -222.90    222.90 o
   5  10   7       19.32       36.03    259.80 o
   6  10   7      809.11      635.30    297.00 o
   0   0   8     1582.56     1519.44    106.99 o
   1   0   8     4533.02     3696.53    159.48 o
   2   0   8       17.07       79.88     52.92 o
   3   0   8    18926.41    18138.37    889.04 o
   4   0   8     1913.77     1441.27    137.60 o
   5   0   8     5971.89     6436.55    313.29 o
   6   0   8     8184.22     6367.62    224.61 o
   7   0   8    11899.84    12300.70    279.71 o
   8   0   8      244.53      449.48     52.55 o
   9   0   8     1090.13      957.62     67.23 o
  10   0   8     9512.67     9416.94    363.16 o
  11   0   8    11890.34    10953.35    274.11 o
  12   0   8    16790.50    16519.45    369.61 o
  13   0   8       53.54       -0.59     66.90 o
  14   0   8      731.96      686.51    124.57 o
  15   0   8     3073.98     2759.48    414.95 o
  16   0   8     2400.71     2149.42    191.42 o
  17   0   8      706.72      338.28    116.32 o
  18   0   8      228.96      282.92    115.30 o
  19   0   8     1409.69     1496.60    186.63 o
  20   0   8     8731.83     8700.16    744.59 o
  21   0   8     1939.24     2131.48    229.64 o
  22   0   8      241.53      273.85    162.09 o
  23   0   8        2.42       75.49    118.24 o
  24   0   8     1104.26     1312.62    199.74 o
  25   0   8      257.28      282.90    142.89 o
  26   0   8      337.33      246.01    179.00 o
  27   0   8      474.23      477.91    172.09 o
  28   0   8     1372.93     1435.39    296.50 o
   1   1   8    11224.23    10725.83    170.77 o
   2   1   8    36079.27    35358.30    551.54 o
   3   1   8     2910.06     2458.97     95.85 o
   4   1   8     6762.25     6347.33    219.66 o
   5   1   8     1059.70      979.75     68.72 o
   6   1   8     5298.80     4848.97    109.94 o
   7   1   8     7799.40     7579.71    148.77 o
   8   1   8    13287.11    13056.64    193.73 o
   9   1   8     4310.17     3933.07     85.16 o
  10   1   8     6128.05     6215.53    157.05 o
  11   1   8     5702.25     4967.72     99.11 o
  12   1   8     3209.31     3052.43     92.17 o
  13   1   8     2096.48     2277.59    107.50 o
  14   1   8       40.64       32.03     57.08 o
  15   1   8     2341.84     2199.00    140.96 o
  16   1   8     1452.48     1633.48    179.41 o
  17   1   8       44.93      152.75     93.09 o
  18   1   8     1621.90     1830.74    137.23 o
  19   1   8     4974.68     4640.38    207.54 o
  20   1   8       58.48      -29.41     74.07 o
  21   1   8      157.65      164.69    109.16 o
  22   1   8     2185.43     2298.65    169.52 o
  23   1   8     1695.86     1661.46    151.17 o
  24   1   8      188.05       58.23     86.41 o
  25   1   8      125.14       87.79     93.86 o
  26   1   8       93.46      107.39     99.42 o
  27   1   8     2124.66     2292.46    188.91 o
  28   1   8      324.37      293.32    115.83 o
   0   2   8     2241.06     2283.73    128.10 o
   1   2   8      997.53     1124.88     97.44 o
   2   2   8      269.85      257.54     44.01 o
   3   2   8    16027.86    16483.78    262.69 o
   4   2   8     1159.89     1271.02     67.79 o
   5   2   8        2.00       40.45     33.60 o
   6   2   8      898.47     1168.98     61.37 o
   7   2   8      481.08      573.91     51.25 o
   8   2   8      769.79      760.04     49.04 o
   9   2   8       70.94       25.86     54.05 o
  10   2   8     1252.18     1170.94     58.92 o
  11   2   8     6625.91     6852.70    153.81 o
  12   2   8       99.27      106.33     48.53 o
  13   2   8     1861.26     1628.19     96.40 o
  14   2   8      318.42      341.73     66.01 o
  15   2   8     2006.35     1821.34    105.42 o
  16   2   8     3761.17     3800.98    171.90 o
  17   2   8     2715.99     2767.61    157.22 o
  18   2   8      799.33      834.73    103.37 o
  19   2   8      987.52     1070.32    117.67 o
  20   2   8     1728.42     1700.12    190.80 o
  21   2   8     1724.86     1448.89    137.94 o
  22   2   8      207.12       65.29     85.34 o
  23   2   8       40.53        6.08     84.72 o
  24   2   8      941.19      791.96    124.71 o
  25   2   8     1584.41     1849.60    168.40 o
  26   2   8       52.94     -112.48    189.14 o
  27   2   8       86.10       -6.29    148.06 o
   1   3   8     4946.30     4956.84    107.47 o
   2   3   8     4794.43     4380.62     92.18 o
   3   3   8    13672.42    13579.27    197.15 o
   4   3   8     1342.89     1175.44     57.37 o
   5   3   8     3000.17     2897.38     78.01 o
   6   3   8     2748.38     2435.53     81.70 o
   7   3   8     1237.21     1151.33     62.22 o
   8   3   8    13251.91    12673.95    184.18 o
   9   3   8     2388.76     2444.79     89.52 o
  10   3   8     1366.14     1307.96     71.65 o
  11   3   8    13567.10    13759.68    224.52 o
  12   3   8      690.55      598.47     67.83 o
  13   3   8     2229.04     2397.75    107.30 o
  14   3   8        2.15       10.36     52.60 o
  15   3   8     5064.56     4674.95    149.45 o
  16   3   8     1692.15     1639.23    116.06 o
  17   3   8      563.28      505.34     88.98 o
  18   3   8     5546.92     5549.76    215.35 o
  19   3   8     8888.90     9291.36    274.87 o
  20   3   8      128.36      136.80    110.26 o
  21   3   8      560.06      698.49    176.28 o
  22   3   8     2321.36     2079.95    250.64 o
  23   3   8     2353.80     2553.54    412.54 o
  24   3   8       36.47      -18.07    144.65 o
  25   3   8        1.52      148.30    158.67 o
  26   3   8      820.50     1633.99    260.06 o
   0   4   8        3.21       20.16     45.98 o
   1   4   8     9440.01     9438.54    140.07 o
   2   4   8     4812.05     4926.36     90.94 o
   3   4   8      235.68      231.54     34.54 o
   4   4   8     5258.49     5734.14    111.61 o
   5   4   8      820.09      847.05     48.18 o
   6   4   8    14373.16    14248.52    215.91 o
   7   4   8      226.23      143.87     40.04 o
   8   4   8     3204.67     3221.43     82.87 o
   9   4   8     5022.06     5173.73    143.94 o
  10   4   8     9486.66     9301.82    176.67 o
  11   4   8     1132.23     1081.48    119.64 o
  12   4   8     3767.95     3809.49    146.45 o
  13   4   8     8161.29     8486.59    321.17 o
  14   4   8     5214.89     5355.38    210.89 o
  15   4   8       55.39      -10.26     84.19 o
  16   4   8      427.09       34.46    108.41 o
  17   4   8     1444.42     1689.21    181.89 o
  18   4   8        0.34       51.96    115.03 o
  19   4   8      829.13     1013.39    171.59 o
  20   4   8      332.83      309.27    156.55 o
  21   4   8      871.51      911.01    201.26 o
  22   4   8      150.90     -140.72    140.72 o
  23   4   8       22.78       -1.23    195.58 o
  24   4   8     1128.74     1364.51    343.13 o
  25   4   8      533.62      629.06    212.70 o
   1   5   8     2514.84     2570.38     71.97 o
   2   5   8     5969.98     6278.90    109.17 o
   3   5   8     1376.14     1646.80     82.70 o
   4   5   8     5255.60     5539.15    123.05 o
   5   5   8       11.80       46.17     42.12 o
   6   5   8      794.67      945.06     81.77 o
   7   5   8     4025.31     3872.27    122.46 o
   8   5   8    10661.90    11273.01    230.17 o
   9   5   8    18557.64    18587.26    347.24 o
  10   5   8        2.92        7.19     63.36 o
  11   5   8     2953.84     2811.98    137.00 o
  12   5   8     1393.13     1416.31    109.40 o
  13   5   8      717.48      653.98    111.56 o
  14   5   8      381.21      319.42    102.82 o
  15   5   8     2112.37     2322.90    189.89 o
  16   5   8      123.84      -21.79    116.14 o
  17   5   8     5128.18     5896.72    371.16 o
  18   5   8        3.69     -113.74    176.49 o
  19   5   8       64.20       78.87    127.47 o
  20   5   8        8.84       47.23    236.43 o
  21   5   8       15.74      -96.01    134.29 o
  22   5   8      120.62      298.19    197.65 o
  23   5   8     1502.36     1598.72    363.02 o
  24   5   8       93.14      265.69    188.53 o
   0   6   8      138.89      163.27     87.95 o
   1   6   8     2680.34     2773.35    144.42 o
   2   6   8       22.67       65.17     45.63 o
   3   6   8     2874.67     3217.69    102.55 o
   4   6   8      495.45      558.73     58.06 o
   5   6   8     3188.26     3452.59    122.14 o
   6   6   8     2047.76     1966.19     99.87 o
   7   6   8      329.89      486.29     78.92 o
   8   6   8     2111.90     2204.85    197.83 o
   9   6   8     2777.33     2896.34    143.30 o
  10   6   8      468.09      406.38     82.02 o
  11   6   8      164.45       77.61     99.78 o
  12   6   8        2.63       96.83     93.44 o
  13   6   8       95.42       14.12     91.35 o
  14   6   8       51.23      -27.22     98.05 o
  15   6   8       12.84       -9.51     99.52 o
  16   6   8        0.28      -40.36    119.05 o
  17   6   8      299.69      212.80    136.20 o
  18   6   8       22.31       -4.61    128.83 o
  19   6   8      103.51       54.83    227.39 o
  20   6   8      495.96      557.21    165.51 o
  21   6   8       80.33      -56.72    156.01 o
  22   6   8       47.01      184.27    163.39 o
   1   7   8      841.29      753.81    119.09 o
   2   7   8     4119.65     3831.67    146.67 o
   3   7   8      314.32      303.79     73.71 o
   4   7   8     5617.23     5735.84    184.97 o
   5   7   8      978.09     1107.76    100.59 o
   6   7   8       64.75       49.19    109.41 o
   7   7   8      134.67      118.23     99.51 o
   8   7   8    10001.72    10557.06    321.07 o
   9   7   8     2296.78     2473.25    209.43 o
  10   7   8       37.81        4.42     92.56 o
  11   7   8      451.38      442.19    115.47 o
  12   7   8       74.88       23.56    100.37 o
  13   7   8     3724.61     3585.78    201.59 o
  14   7   8      690.39      628.85    131.01 o
  15   7   8     2055.28     2489.85    220.95 o
  16   7   8        5.21     -114.62    114.62 o
  17   7   8     1455.73     1695.11    248.18 o
  18   7   8      456.56      483.75    166.42 o
  19   7   8      459.53      206.03    158.23 o
  20   7   8      278.81      365.83    187.71 o
   0   8   8       10.64       63.69    248.20 o
   1   8   8     1151.15      907.03    127.00 o
   2   8   8      682.36      470.99    115.79 o
   3   8   8      369.62      223.17    108.95 o
   4   8   8      101.16      -96.61     96.61 o
   5   8   8     3753.85     3596.73    241.13 o
   6   8   8     1082.52     1229.74    148.51 o
   7   8   8        7.21     -105.13    105.13 o
   8   8   8      730.19      803.63    192.90 o
   9   8   8     1375.53     1153.54    220.17 o
  10   8   8      523.74      249.12    180.42 o
  11   8   8      101.82      -54.16    176.96 o
  12   8   8      630.90      330.35    339.37 o
  13   8   8      399.05      467.19    225.16 o
  14   8   8      335.57      110.40    148.01 o
  15   8   8      866.24      823.48    219.51 o
  16   8   8        3.55      273.37    154.40 o
  17   8   8      592.43      614.20    200.13 o
   1   9   8        0.54      -78.32    119.06 o
   2   9   8      907.79      931.90    145.23 o
   3   9   8      114.62     -115.13    115.13 o
   4   9   8       15.61     -125.54    125.54 o
   5   9   8      120.80      -56.98    135.04 o
   6   9   8      459.81      270.74    144.26 o
   7   9   8      209.67      167.14    173.26 o
   8   9   8      965.61      589.32    158.81 o
   9   9   8     1212.79     1332.42    371.09 o
  10   9   8      151.32     -159.13    181.84 o
  11   9   8      105.12      138.42    203.73 o
  12   9   8      584.46      394.82    300.86 o
  13   9   8       22.21      123.94    289.01 o
   0  10   8     1140.42      547.97    366.44 o
   1  10   8     1476.69     1409.09    287.01 o
   2  10   8       15.89     -100.56    337.40 o
   3  10   8      366.23     -107.75    321.77 o
   1   1   9     7434.02     7807.19    143.46 o
   2   1   9    13802.03    11866.75    209.00 o
   3   1   9        0.93        2.01     38.33 o
   4   1   9     2573.76     2261.60     97.41 o
   5   1   9    14667.70    13999.25    269.81 o
   6   1   9    14021.01    14270.89    327.75 o
   7   1   9      787.84      531.91     48.52 o
   8   1   9     2658.22     2511.47     79.33 o
   9   1   9    12830.07    12814.59    195.95 o
  10   1   9     2576.56     2820.76     77.55 o
  11   1   9      422.23      294.01     36.21 o
  12   1   9        7.08      -29.07     29.07 o
  13   1   9     1970.09     1906.82     90.88 o
  14   1   9      271.57      293.35     61.98 o
  15   1   9      756.74      729.44     77.63 o
  16   1   9      412.00      294.09     99.21 o
  17   1   9    12393.66    12137.50    584.96 o
  18   1   9      355.13      479.64     98.67 o
  19   1   9       22.45      -53.09     69.22 o
  20   1   9      859.57      883.46    113.93 o
  21   1   9      263.28      224.96     88.24 o
  22   1   9       60.37      -31.15     79.02 o
  23   1   9     1027.68      963.70    127.41 o
  24   1   9      603.04      522.01    109.60 o
  25   1   9      984.31      847.04    126.51 o
  26   1   9        5.57        0.60     95.93 o
  27   1   9      639.92      508.43    122.73 o
   0   2   9    11623.35    10190.00    296.25 o
   1   2   9      358.72      375.62     44.96 o
   2   2   9     1320.02     1690.24     89.79 o
   3   2   9    15810.75    14657.72    245.88 o
   4   2   9     6858.57     6774.81    150.28 o
   5   2   9     8715.33     8605.15    157.57 o
   6   2   9      758.68      668.50     61.95 o
   7   2   9       28.98      -33.13     37.51 o
   8   2   9      296.73      244.19     39.19 o
   9   2   9    12917.33    12283.08    192.16 o
  10   2   9     2422.83     2382.55     97.53 o
  11   2   9     6638.69     6390.87    131.66 o
  12   2   9     9348.61     9074.09    185.79 o
  13   2   9      833.16      817.01     77.63 o
  14   2   9     1606.33     1390.43     96.55 o
  15   2   9     1157.66     1173.11     91.96 o
  16   2   9     5472.88     5243.71    237.21 o
  17   2   9      462.16      501.44     90.02 o
  18   2   9     1505.72     1518.21    209.38 o
  19   2   9     1132.61     1063.71    118.64 o
  20   2   9     2517.78     2686.06    172.54 o
  21   2   9      474.63      532.31    121.95 o
  22   2   9      549.15      622.84    112.33 o
  23   2   9      335.14      257.87     97.70 o
  24   2   9       20.67       56.61     92.22 o
  25   2   9      119.22      172.08    104.44 o
  26   2   9     1053.51     1495.36    191.60 o
  27   2   9       21.71       12.30    198.41 o
   1   3   9     2181.95     2542.82     95.87 o
   2   3   9    23587.34    22515.98    294.31 o
   3   3   9     3441.84     2856.55    126.49 o
   4   3   9      120.77       81.42     33.44 o
   5   3   9    20464.90    19522.18    250.04 o
   6   3   9     5479.22     5071.61    107.88 o
   7   3   9     5054.10     5035.62    119.08 o
   8   3   9       38.04       -0.84     32.38 o
   9   3   9      327.24      354.05     58.30 o
  10   3   9      140.27       95.48     50.83 o
  11   3   9       40.97       92.32     46.80 o
  12   3   9      455.50      445.26     62.56 o
  13   3   9     3396.12     3360.59    125.58 o
  14   3   9     1204.17     1060.10     89.46 o
  15   3   9     1436.75     1491.91    124.32 o
  16   3   9        6.83      -52.46     58.49 o
  17   3   9      265.88      281.74     81.98 o
  18   3   9      241.02      259.46     83.84 o
  19   3   9     4336.23     4544.68    283.33 o
  20   3   9      183.41      180.78    123.49 o
  21   3   9     2236.79     2640.10    366.46 o
  22   3   9       70.67     -123.44    123.44 o
  23   3   9      112.39       67.78    135.78 o
  24   3   9     1743.35     1597.41    241.54 o
  25   3   9      185.71     -101.42    253.88 o
  26   3   9        2.64       59.58    153.50 o
   0   4   9    21347.68    23025.62    410.63 o
   1   4   9     1872.92     1963.18     73.41 o
   2   4   9      195.67      193.42     32.12 o
   3   4   9     4852.11     4707.44    119.42 o
   4   4   9     2405.71     2453.23     75.25 o
   5   4   9     2545.51     2487.83     85.44 o
   6   4   9      154.97      211.42     41.21 o
   7   4   9      125.13      153.65     41.42 o
   8   4   9     3326.64     3221.77     84.37 o
   9   4   9       79.87      212.43     49.28 o
  10   4   9        0.38        8.36     46.84 o
  11   4   9     2937.25     3013.58    109.26 o
  12   4   9      128.62      182.32     67.30 o
  13   4   9      133.34      143.20     69.67 o
  14   4   9      788.11      944.09    148.77 o
  15   4   9      475.78      458.14    102.92 o
  16   4   9      526.00      355.97    101.38 o
  17   4   9      324.70      517.86    136.18 o
  18   4   9        0.84     -130.79    130.79 o
  19   4   9      239.70       13.71    140.53 o
  20   4   9        7.46      -51.68    135.40 o
  21   4   9      291.40      426.53    169.39 o
  22   4   9       82.69      136.28    157.74 o
  23   4   9      569.09      646.17    199.45 o
  24   4   9        5.01     -144.07    171.46 o
  25   4   9     1683.88     1681.58    272.78 o
   1   5   9       44.35      109.54     33.08 o
   2   5   9    39819.04    40720.15    420.36 o
   3   5   9      214.06      182.98     38.64 o
   4   5   9     1803.26     1774.73     76.90 o
   5   5   9    15774.72    15737.04    231.52 o
   6   5   9    10657.76    10829.05    202.37 o
   7   5   9     1768.90     1649.37     95.90 o
   8   5   9      121.53      143.76     59.41 o
   9   5   9     2332.66     2168.40    112.45 o
  10   5   9       46.06      100.48     66.45 o
  11   5   9     3257.82     3246.35    149.74 o
  12   5   9     2568.40     2666.21    156.34 o
  13   5   9     2690.87     2807.55    175.56 o
  14   5   9      946.45      763.56    118.61 o
  15   5   9       17.17       30.56     92.94 o
  16   5   9        0.53       29.88     98.42 o
  17   5   9     1390.67     1671.36    313.38 o
  18   5   9      103.09      124.88    222.67 o
  19   5   9      127.66      119.38    134.88 o
  20   5   9        0.52     -102.44    129.15 o
  21   5   9     2637.99     2822.12    346.20 o
  22   5   9      528.89      425.08    191.65 o
  23   5   9      220.06      234.19    287.87 o
  24   5   9     1739.29     1842.56    285.94 o
   0   6   9     7786.21     7125.64    281.73 o
   1   6   9      611.98      633.23     65.26 o
   2   6   9     1580.08     1677.78    125.70 o
   3   6   9      429.10      459.38     59.17 o
   4   6   9      793.15      698.61     59.95 o
   5   6   9     3051.30     3137.53    169.41 o
   6   6   9      656.73      657.07     73.66 o
   7   6   9      352.20      312.78     70.35 o
   8   6   9     1981.87     2173.27    178.44 o
   9   6   9     3854.64     4083.09    160.87 o
  10   6   9      496.20      385.58     85.70 o
  11   6   9      124.22       97.89     90.28 o
  12   6   9     8070.56     8596.89    471.33 o
  13   6   9      106.56      158.38    103.47 o
  14   6   9      543.76      535.47    119.01 o
  15   6   9     1716.30     2041.09    166.36 o
  16   6   9     7316.45     7993.27    345.43 o
  17   6   9     1352.91     1858.28    208.06 o
  18   6   9      337.90      172.38    153.99 o
  19   6   9        7.72     -131.37    131.37 o
  20   6   9     3662.72     4158.88    297.88 o
  21   6   9      182.95      121.17    161.84 o
  22   6   9      429.55      502.12    205.38 o
   1   7   9      463.58      436.74     76.97 o
   2   7   9     7625.67     7790.29    279.15 o
   3   7   9     4622.23     4401.19    157.62 o
   4   7   9      319.50      302.41    110.59 o
   5   7   9     4674.00     4994.89    173.37 o
   6   7   9     7748.55     7804.30    293.60 o
   7   7   9      506.07      462.85    101.77 o
   8   7   9     1778.04     2052.23    132.23 o
   9   7   9     1539.86     1361.89    134.58 o
  10   7   9     1129.98      775.13    121.83 o
  11   7   9      125.05      120.75    103.59 o
  12   7   9      223.68      121.23    103.70 o
  13   7   9        2.34     -100.32    100.32 o
  14   7   9       32.71      164.30    111.11 o
  15   7   9      370.00      238.33    120.67 o
  16   7   9       14.99     -121.66    121.66 o
  17   7   9       87.63       87.84    139.82 o
  18   7   9       29.19       23.15    143.62 o
  19   7   9     1304.12     1251.40    211.30 o
  20   7   9       35.81      260.46    322.53 o
   0   8   9      397.41      459.09    158.39 o
   1   8   9      540.23      432.42    114.82 o
   2   8   9      127.26     -101.41    101.41 o
   3   8   9       35.88       38.91    126.77 o
   4   8   9     2111.28     1843.30    148.79 o
   5   8   9       69.27      165.78    115.07 o
   6   8   9      775.75      588.89    128.77 o
   7   8   9       54.82       28.11    152.32 o
   8   8   9      834.06      850.99    193.77 o
   9   8   9     1433.46     1319.49    210.97 o
  10   8   9      565.64      398.43    273.10 o
  11   8   9      110.82       22.39    173.22 o
  12   8   9     2017.33     1956.13    470.86 o
  13   8   9       34.52     -127.34    179.19 o
  14   8   9      932.34     1019.23    259.56 o
  15   8   9      694.06      979.51    414.99 o
  16   8   9       15.51       53.54    161.62 o
  17   8   9       36.04      -51.23    270.80 o
   1   9   9     2265.07     2175.02    173.46 o
   2   9   9     6794.97     7613.79    349.06 o
   3   9   9      848.13      872.73    159.35 o
   4   9   9     1497.25     1662.99    184.17 o
   5   9   9     6009.10     5550.72    276.75 o
   6   9   9     1715.99     1646.20    184.84 o
   7   9   9       57.60     -136.77    136.77 o
   8   9   9      247.80      -76.82    203.31 o
   9   9   9      147.46      154.49    194.32 o
  10   9   9       54.40     -188.37    188.37 o
  11   9   9      240.38      149.07    262.05 o
  12   9   9        0.14     -236.42    236.42 o
   0  10   9     3512.81     2075.19    441.56 o
   1  10   9      627.83       30.66    346.27 o
   2  10   9      878.31      516.62    367.08 o
   3  10   9       20.80      236.12    354.56 o
   0   0  10     7846.85     6674.60    234.75 o
   1   0  10       55.70      120.74     57.12 o
   2   0  10    11239.01    10385.07    309.57 o
   3   0  10     1912.44     2009.21    181.28 o
   4   0  10     8592.11     8361.64    270.16 o
   5   0  10    12199.89    10191.93    313.65 o
   6   0  10     5526.57     6628.95    300.56 o
   7   0  10    12981.59    13443.36    386.82 o
   8   0  10    28440.27    27489.92    541.12 o
   9   0  10    17269.16    15724.11    300.09 o
  10   0  10    24025.69    22171.33    394.09 o
  11   0  10      220.38      194.39     64.29 o
  12   0  10      922.13      790.90    104.47 o
  13   0  10    18722.68    18297.50    348.23 o
  14   0  10      658.17      457.44     83.45 o
  15   0  10     1239.09     1250.65    213.67 o
  16   0  10     2465.81     2733.35    218.16 o
  17   0  10     3111.39     2840.31    226.94 o
  18   0  10     2567.63     2417.90    435.17 o
  19   0  10      494.62      687.08    143.33 o
  20   0  10        0.11       53.04    106.81 o
  21   0  10       87.06       99.77    118.99 o
  22   0  10      300.14      383.10    183.10 o
  23   0  10      137.37       59.18    124.27 o
  24   0  10     1403.58     1562.00    216.70 o
  25   0  10     2668.41     2456.69    264.05 o
  26   0  10       91.59      -25.03    133.37 o
  27   0  10        0.22      -41.68    135.39 o
   1   1  10    12187.93    11548.79    233.44 o
   2   1  10       13.10       59.53     56.60 o
   3   1  10    17388.98    17042.05    313.58 o
   4   1  10     1557.95     1493.25     86.90 o
   5   1  10    32516.88    29373.27    489.14 o
   6   1  10     9627.84    10123.52    223.50 o
   7   1  10      897.51      746.09     65.13 o
   8   1  10      710.34      607.47     52.39 o
   9   1  10     7079.27     6906.64    134.05 o
  10   1  10       12.64        4.53     34.99 o
  11   1  10     1461.22     1358.39     59.22 o
  12   1  10     1183.74     1096.79     55.59 o
  13   1  10     5310.96     5192.34    109.37 o
  14   1  10     1342.86     1340.08     92.54 o
  15   1  10     3426.52     2985.64    158.72 o
  16   1  10       74.65      125.36     72.70 o
  17   1  10       28.42       47.77     71.02 o
  18   1  10     1215.30     1047.14    115.68 o
  19   1  10     4195.46     4169.54    209.76 o
  20   1  10       82.46       61.30     78.62 o
  21   1  10     1227.91     1174.59    128.41 o
  22   1  10      200.81      202.75     92.56 o
  23   1  10      302.78      196.85     95.48 o
  24   1  10        3.78       80.32     88.37 o
  25   1  10      763.82      560.34    117.25 o
  26   1  10       61.39      331.00    111.12 o
  27   1  10       21.38      101.89    104.44 o
   0   2  10     9330.45     9353.25    290.95 o
   1   2  10     1918.21     1902.65     83.79 o
   2   2  10     1553.90     2038.39     97.77 o
   3   2  10     6269.64     6035.70    141.46 o
   4   2  10     5814.70     6247.03    146.80 o
   5   2  10    10146.61    10247.92    201.14 o
   6   2  10      780.15      812.61     56.87 o
   7   2  10      811.60      776.20     57.69 o
   8   2  10     4937.68     5183.39    127.26 o
   9   2  10      110.34       79.65     37.24 o
  10   2  10      915.34      999.98     59.13 o
  11   2  10       71.61       60.26     39.14 o
  12   2  10     2334.05     2369.28    131.07 o
  13   2  10     1337.29     1391.44     84.79 o
  14   2  10        0.59      -37.25     71.41 o
  15   2  10        0.94       70.60     58.92 o
  16   2  10       63.56      212.13     72.27 o
  17   2  10      116.07       95.70     74.23 o
  18   2  10      398.22      340.83     88.92 o
  19   2  10        0.22       -0.86     75.79 o
  20   2  10       31.98      -61.40     76.22 o
  21   2  10       78.42      -56.80    116.60 o
  22   2  10      252.67      224.60     91.05 o
  23   2  10      283.35      307.06     99.60 o
  24   2  10       58.30      -56.77     86.56 o
  25   2  10        0.70      -25.48     96.24 o
  26   2  10       86.00      203.60    126.42 o
  27   2  10        8.64       12.75    201.45 o
   1   3  10     9199.33     9175.91    210.64 o
   2   3  10     2847.62     3227.98     96.64 o
   3   3  10     8338.20     7931.25    169.53 o
   4   3  10     6604.04     6998.95    142.73 o
   5   3  10    22817.61    21807.64    293.70 o
   6   3  10     2854.68     2967.54     92.82 o
   7   3  10     3889.80     3790.80    106.58 o
   8   3  10      131.02      198.07     46.42 o
   9   3  10    10975.91    10620.87    180.08 o
  10   3  10      275.46      226.76     44.19 o
  11   3  10     1526.75     1478.25     84.48 o
  12   3  10     3429.03     3354.67    119.07 o
  13   3  10     3614.02     3351.87    127.65 o
  14   3  10     1429.54     1245.76     96.14 o
  15   3  10      725.89      854.06     88.53 o
  16   3  10      194.68      187.25     70.47 o
  17   3  10     2650.98     2469.66    153.80 o
  18   3  10      554.10      484.73    111.89 o
  19   3  10     7113.84     6915.87    246.65 o
  20   3  10        3.74       34.22    141.02 o
  21   3  10     1451.01     1079.95    202.77 o
  22   3  10     1452.38     1452.34    224.56 o
  23   3  10        8.12      -26.82    135.30 o
  24   3  10      290.97      450.42    164.86 o
  25   3  10     1000.73      774.20    211.14 o
  26   3  10        2.59      -82.14    209.10 o
   0   4  10      141.89      117.16     52.79 o
   1   4  10     2136.73     2244.08     81.18 o
   2   4  10     8092.55     8108.15    130.42 o
   3   4  10     2692.82     2681.18     95.47 o
   4   4  10     3428.52     3486.28     99.56 o
   5   4  10    10190.43    10054.39    186.01 o
   6   4  10      364.26      458.01     49.60 o
   7   4  10     6768.49     6650.44    153.55 o
   8   4  10     3083.30     2887.61     92.58 o
   9   4  10     8679.77     8154.64    152.91 o
  10   4  10    12026.20    11623.88    208.67 o
  11   4  10        9.97      -46.04     46.04 o
  12   4  10       45.65       27.03     56.33 o
  13   4  10     8854.89     9515.58    235.99 o
  14   4  10     2582.68     2631.65    161.88 o
  15   4  10     1337.16     1189.59    129.00 o
  16   4  10       40.78       57.79     92.19 o
  17   4  10       18.77     -111.08    111.08 o
  18   4  10      134.87      387.92    144.92 o
  19   4  10       20.06      262.03    145.35 o
  20   4  10      141.50      247.63    209.56 o
  21   4  10      261.50      177.16    158.09 o
  22   4  10     2583.34     2538.73    293.49 o
  23   4  10      138.44      156.48    163.91 o
  24   4  10     1348.15     1362.00    246.45 o
  25   4  10      228.55      253.67    187.24 o
   1   5  10       31.84       55.54     37.42 o
   2   5  10        3.16       55.40     33.39 o
   3   5  10      212.94      286.61     41.22 o
   4   5  10       92.73      121.02     43.44 o
   5   5  10     2799.72     2811.48    103.39 o
   6   5  10     1253.53     1100.98     90.46 o
   7   5  10     3099.58     3085.81    128.22 o
   8   5  10       45.38       76.98     58.73 o
   9   5  10      672.24      767.66     80.92 o
  10   5  10      397.93      366.67     69.54 o
  11   5  10     5044.44     4747.83    171.15 o
  12   5  10      367.03      128.57     92.23 o
  13   5  10       26.75      -71.57    103.50 o
  14   5  10      195.06      349.97    101.14 o
  15   5  10     1047.33     1046.79    132.45 o
  16   5  10     1090.42      980.51    130.72 o
  17   5  10      257.51      334.06    134.64 o
  18   5  10     2320.09     2362.11    225.17 o
  19   5  10        1.01      -95.60    136.82 o
  20   5  10       45.16      -96.95    146.13 o
  21   5  10      366.66      571.55    371.71 o
  22   5  10      390.96      225.89    172.85 o
  23   5  10      584.21      784.28    355.72 o
   0   6  10       26.18       -8.01     72.03 o
   1   6  10      921.17      880.01     72.13 o
   2   6  10       39.81       -4.16     44.40 o
   3   6  10      472.54      447.21     54.46 o
   4   6  10       79.72        4.30     52.47 o
   5   6  10     2162.55     2211.72    183.41 o
   6   6  10        6.17       20.11     59.87 o
   7   6  10      600.11      598.79     78.80 o
   8   6  10      715.02      688.83     82.94 o
   9   6  10      226.68      210.50     70.59 o
  10   6  10       11.44      -37.40     70.93 o
  11   6  10     3106.59     2945.95    176.58 o
  12   6  10     1178.37     1093.00    132.19 o
  13   6  10       95.26       71.56     97.33 o
  14   6  10        0.94      -91.82     95.49 o
  15   6  10       55.22      232.29    111.58 o
  16   6  10        3.68      126.55    105.18 o
  17   6  10       46.17       95.29    137.32 o
  18   6  10       72.44       37.10    134.54 o
  19   6  10       19.23       66.21    143.90 o
  20   6  10       54.38      -80.69    142.12 o
  21   6  10       40.32      -34.40    160.55 o
  22   6  10       15.43      139.71    184.28 o
   1   7  10       45.35       75.93     72.89 o
   2   7  10      538.90      638.10     87.86 o
   3   7  10      258.45      218.65     80.18 o
   4   7  10      414.33      448.80     86.14 o
   5   7  10     7479.25     7741.87    294.88 o
   6   7  10      390.75      352.09    217.47 o
   7   7  10    15429.20    16371.03    409.44 o
   8   7  10      106.33       67.94     74.55 o
   9   7  10      239.93      209.60     99.51 o
  10   7  10      349.96      336.19    106.63 o
  11   7  10      128.63      384.44    110.64 o
  12   7  10     1555.42     1690.01    156.93 o
  13   7  10       69.98      -99.27     99.27 o
  14   7  10     1176.71     1184.31    179.38 o
  15   7  10     2103.78     1892.68    177.95 o
  16   7  10      325.65      234.51    147.36 o
  17   7  10       14.51     -132.04    134.63 o
  18   7  10      647.29      400.27    208.55 o
  19   7  10     1249.59     1458.05    246.95 o
   0   8  10      465.95      412.40    172.23 o
   1   8  10      295.07      160.79    107.61 o
   2   8  10       52.49      -78.27     96.51 o
   3   8  10     2679.28     2542.02    163.67 o
   4   8  10     1586.79     1560.81    155.45 o
   5   8  10     2441.57     2300.22    174.01 o
   6   8  10     1789.64     1445.79    303.86 o
   7   8  10     2283.17     2223.18    241.09 o
   8   8  10      385.50      315.87    174.59 o
   9   8  10     4085.03     3916.79    517.91 o
  10   8  10     2481.51     1941.12    246.23 o
  11   8  10       54.47     -108.83    170.90 o
  12   8  10     1447.93     1232.61    228.12 o
  13   8  10      827.07      903.47    223.37 o
  14   8  10      156.05      188.57    149.54 o
  15   8  10      146.74      143.56    194.98 o
  16   8  10      138.90      219.77    174.72 o
   1   9  10       11.25     -116.91    116.91 o
   2   9  10       57.96      -44.81    129.02 o
   3   9  10     1884.43     1726.98    183.61 o
   4   9  10      181.84      -32.82    132.87 o
   5   9  10     3877.15     3891.56    240.84 o
   6   9  10      707.62      498.72    149.03 o
   7   9  10      138.81      -13.29    134.33 o
   8   9  10      480.43      273.37    200.62 o
   9   9  10      488.82      229.40    200.58 o
  10   9  10      277.90      -11.98    264.32 o
  11   9  10       25.38      169.52    251.52 o
  12   9  10       47.81     -249.54    249.54 o
   1   1  11     1471.88     1809.75     85.92 o
   2   1  11     9393.62     9029.71    185.82 o
   3   1  11    10933.89    11058.88    236.64 o
   4   1  11       23.16      -30.91     41.75 o
   5   1  11      438.32      190.88     50.79 o
   6   1  11     5623.49     5613.27    163.54 o
   7   1  11     5355.12     5448.95    221.78 o
   8   1  11        6.03      -35.29     35.29 o
   9   1  11     5428.29     5123.82    116.07 o
  10   1  11      258.45      206.99     41.68 o
  11   1  11     1154.46     1272.19     60.32 o
  12   1  11     6411.22     6014.56    119.60 o
  13   1  11      257.82      255.63     41.24 o
  14   1  11     2468.37     2473.65    110.85 o
  15   1  11     5910.48     5884.55    175.96 o
  16   1  11      399.91      492.81     87.87 o
  17   1  11     6884.83     6832.85    264.13 o
  18   1  11     3555.14     3051.77    172.67 o
  19   1  11     1205.78     1080.01    117.35 o
  20   1  11     1976.99     2142.77    157.43 o
  21   1  11      597.09      436.34    144.48 o
  22   1  11      378.68      311.98     98.11 o
  23   1  11     1429.20     1749.38    286.81 o
  24   1  11      238.37       52.34    118.10 o
  25   1  11      598.43      602.38    119.69 o
  26   1  11      571.57      706.79    126.48 o
  27   1  11      163.91       86.89    108.30 o
   0   2  11    15494.65    16060.43    466.31 o
   1   2  11       86.08        3.35     51.98 o
   2   2  11       22.63        4.07     39.30 o
   3   2  11     9299.35     8252.34    223.53 o
   4   2  11    16168.93    15389.02    267.46 o
   5   2  11       52.69      102.54     47.35 o
   6   2  11     5935.48     5640.57    138.60 o
   7   2  11       93.91      154.96     41.81 o
   8   2  11      665.90      546.71     53.42 o
   9   2  11      108.63       67.49     37.48 o
  10   2  11     2297.57     1979.77     80.78 o
  11   2  11     6552.95     6484.91    138.02 o
  12   2  11     1529.37     1377.25     71.21 o
  13   2  11     1579.24     1564.80     91.73 o
  14   2  11    10502.65     9887.30    207.99 o
  15   2  11     3346.75     3325.24    144.34 o
  16   2  11     1778.82     1609.95    108.70 o
  17   2  11        8.13      -24.70     69.87 o
  18   2  11       10.09      -28.97     72.12 o
  19   2  11     7148.19     6838.70    239.32 o
  20   2  11      639.11      479.74    110.95 o
  21   2  11       30.05       47.27     84.80 o
  22   2  11     1635.11     1358.94    140.37 o
  23   2  11       81.48      143.71     98.47 o
  24   2  11      649.92      709.60    183.28 o
  25   2  11      208.92       83.03    100.47 o
  26   2  11      104.37      104.35    121.45 o
   1   3  11     1873.56     1623.98     83.05 o
   2   3  11      178.83      233.27     45.45 o
   3   3  11    21182.69    19878.25    327.05 o
   4   3  11      919.84      782.73     69.90 o
   5   3  11    20645.72    19801.58    276.49 o
   6   3  11      364.71      337.33     44.71 o
   7   3  11      202.52      192.44     45.52 o
   8   3  11     5040.83     4991.06    132.29 o
   9   3  11      889.75      991.90     61.69 o
  10   3  11       71.47       37.35     39.59 o
  11   3  11     7580.11     7663.16    204.04 o
  12   3  11     7161.55     7146.39    179.00 o
  13   3  11     1233.46     1277.69     87.68 o
  14   3  11      278.32      219.47     66.34 o
  15   3  11     2226.07     2490.76    157.56 o
  16   3  11      581.22      655.43     84.65 o
  17   3  11      893.76      911.12    160.96 o
  18   3  11        8.90      141.67     99.32 o
  19   3  11     3808.89     4072.18    211.06 o
  20   3  11      835.03      979.62    207.04 o
  21   3  11     2170.26     1847.67    424.62 o
  22   3  11      902.34      873.05    196.20 o
  23   3  11       83.43     -136.52    247.89 o
  24   3  11      109.75      -29.97    144.56 o
  25   3  11       19.30      -50.47    139.55 o
  26   3  11      399.38      434.18    181.68 o
   0   4  11     4609.27     5191.43    183.68 o
   1   4  11       77.20       53.17     34.23 o
   2   4  11     6511.43     6688.48    138.78 o
   3   4  11     4201.96     3955.83    106.18 o
   4   4  11      578.17      720.32     55.74 o
   5   4  11     4094.86     3764.43    146.59 o
   6   4  11     3057.84     3062.66    109.15 o
   7   4  11      311.69      309.48     50.87 o
   8   4  11     1644.37     1743.92     77.68 o
   9   4  11     2566.32     2562.78     93.91 o
  10   4  11       13.85       54.68     50.78 o
  11   4  11      824.41      751.34     71.78 o
  12   4  11      332.02      327.17     94.47 o
  13   4  11     1723.91     1632.46    111.24 o
  14   4  11      172.00      341.58    105.20 o
  15   4  11       35.30      -59.39     91.37 o
  16   4  11       26.88       37.05     98.76 o
  17   4  11      161.82     -132.03    258.83 o
  18   4  11       75.33      130.55    161.50 o
  19   4  11        1.42      -42.85    136.92 o
  20   4  11        5.21       33.33    143.34 o
  21   4  11       12.98     -144.95    144.95 o
  22   4  11        7.08      133.18    204.15 o
  23   4  11       78.19      228.70    172.83 o
  24   4  11        5.80      -46.05    160.57 o
  25   4  11        1.98      -51.98    166.09 o
   1   5  11     7852.02     8172.43    134.24 o
   2   5  11      106.56      129.59     36.99 o
   3   5  11    16099.36    15826.07    229.84 o
   4   5  11      865.19      989.64     69.14 o
   5   5  11     9665.89     9490.62    184.13 o
   6   5  11      136.22      137.53     49.44 o
   7   5  11     1015.88      955.61     84.70 o
   8   5  11     1977.72     2006.67    110.70 o
   9   5  11      814.44      761.06     91.30 o
  10   5  11      839.15      867.05     97.27 o
  11   5  11     2520.37     2281.36    137.71 o
  12   5  11     3500.04     3360.83    181.62 o
  13   5  11       96.39       38.60    115.69 o
  14   5  11     1280.54     1223.31    183.72 o
  15   5  11      326.46      284.80    126.52 o
  16   5  11      354.59      100.36    140.93 o
  17   5  11     3324.02     3532.35    312.62 o
  18   5  11      207.56       37.45    257.20 o
  19   5  11      778.02      760.12    198.76 o
  20   5  11     2694.72     3395.11    331.74 o
  21   5  11      613.47      363.21    190.00 o
  22   5  11      328.33      187.64    173.27 o
  23   5  11      123.52       68.41    176.34 o
   0   6  11      532.81      385.03     79.01 o
   1   6  11     1000.10      960.83     73.84 o
   2   6  11      153.95       84.97     46.12 o
   3   6  11     4080.47     4159.22    115.95 o
   4   6  11     5589.92     5466.56    174.99 o
   5   6  11      136.95      162.53     60.72 o
   6   6  11     3819.53     3846.26    162.85 o
   7   6  11       25.62       55.31     62.10 o
   8   6  11      249.63      339.97     72.54 o
   9   6  11     6020.52     5692.88    190.68 o
  10   6  11      357.73      348.45     87.39 o
  11   6  11     8998.14    10041.48    261.00 o
  12   6  11      140.17      287.92    100.64 o
  13   6  11     4637.34     4372.15    217.64 o
  14   6  11     2113.24     2193.34    171.43 o
  15   6  11     5905.44     6439.95    264.91 o
  16   6  11      811.82      823.10    139.64 o
  17   6  11      670.38      889.15    181.20 o
  18   6  11       30.14        9.62    132.47 o
  19   6  11     2395.72     2507.70    293.57 o
  20   6  11      253.42      264.39    184.65 o
  21   6  11      976.62     1109.31    245.14 o
   1   7  11     4748.25     4171.65    165.13 o
   2   7  11      466.20      373.01     81.34 o
   3   7  11     4665.41     4449.76    167.35 o
   4   7  11       70.99        5.01     76.31 o
   5   7  11     4016.93     3427.48    210.07 o
   6   7  11     1152.78     1323.70    132.89 o
   7   7  11      288.23      286.65    104.22 o
   8   7  11      245.34      314.99     88.89 o
   9   7  11       46.98      -25.28     80.20 o
  10   7  11      436.68      367.80    119.91 o
  11   7  11     3939.39     3860.91    206.93 o
  12   7  11        1.13      -72.78     98.76 o
  13   7  11      632.16      480.87    123.09 o
  14   7  11       60.93      -73.97    154.44 o
  15   7  11      338.57      246.89    123.05 o
  16   7  11      579.78      602.68    163.03 o
  17   7  11       66.19     -130.61    136.88 o
  18   7  11        0.10       34.20    148.20 o
  19   7  11       24.11      -94.35    165.05 o
   0   8  11       59.59      -53.22    174.70 o
   1   8  11      142.80      -75.19     97.19 o
   2   8  11     3217.47     3299.24    179.76 o
   3   8  11     1356.91     1141.29    172.32 o
   4   8  11     2452.74     2542.75    210.78 o
   5   8  11       66.62      -64.83    106.44 o
   6   8  11      144.71      371.02    171.39 o
   7   8  11     1101.66      831.95    193.61 o
   8   8  11      698.47      634.95    234.48 o
   9   8  11      340.46      256.71    193.26 o
  10   8  11      355.43      192.65    180.14 o
  11   8  11       77.47        9.37    178.04 o
  12   8  11        3.71     -136.11    229.89 o
  13   8  11      421.23      386.86    209.67 o
  14   8  11      706.98      709.81    229.56 o
  15   8  11      154.05      -39.65    233.16 o
  16   8  11       99.78     -129.15    158.63 o
   1   9  11     2858.15     2910.44    216.99 o
   2   9  11      859.80      836.90    215.81 o
   3   9  11     3265.10     3034.22    261.36 o
   4   9  11      451.98      445.33    147.11 o
   5   9  11     2007.30     2056.43    194.53 o
   6   9  11       63.47     -129.01    129.01 o
   7   9  11      376.42      104.43    192.69 o
   8   9  11       86.00     -182.30    182.30 o
   9   9  11      504.83      -16.61    197.69 o
  10   9  11       79.26      -13.86    243.01 o
  11   9  11     1332.23     1027.77    307.51 o
   0   0  12     1300.96     1161.39    308.09 o
   1   0  12    22949.66    20668.80    434.68 o
   2   0  12    13123.15    11791.94    358.93 o
   3   0  12       44.05       94.13     64.16 o
   4   0  12     6696.00     6888.20    255.13 o
   5   0  12    72036.01    71345.73   1958.62 o
   6   0  12    16911.77    14922.48    426.91 o
   7   0  12      617.13      454.53     92.65 o
   8   0  12      882.27      696.12    110.26 o
   9   0  12    23442.78    21538.17    460.23 o
  10   0  12      988.64      895.63     75.43 o
  11   0  12     2731.70     2586.86    116.28 o
  12   0  12      927.24      764.03     76.14 o
  13   0  12     8889.62     9017.05    235.67 o
  14   0  12    15529.30    14025.54    298.24 o
  15   0  12       33.84      151.49     77.49 o
  16   0  12     9387.69     8194.99    352.19 o
  17   0  12      409.39      269.62    116.45 o
  18   0  12      587.23      540.48    137.16 o
  19   0  12        2.83      -46.45    100.12 o
  20   0  12      192.50      116.57    116.76 o
  21   0  12     1936.68     1632.06    209.75 o
  22   0  12        4.90      102.27    123.64 o
  23   0  12        0.04      -47.89    120.10 o
  24   0  12     1875.23     1609.22    313.64 o
  25   0  12      798.82      628.61    207.55 o
  26   0  12       59.94      158.75    150.86 o
  27   0  12        0.04      124.99    146.01 o
   1   1  12     2082.26     2407.72    112.93 o
   2   1  12     3393.00     2779.35    153.68 o
   3   1  12     1472.02     1371.76     79.47 o
   4   1  12      472.73      650.58     69.51 o
   5   1  12     6775.47     6471.33    178.44 o
   6   1  12     6861.27     6689.39    184.09 o
   7   1  12     5473.81     5235.19    176.97 o
   8   1  12     1920.79     1727.92     82.41 o
   9   1  12       38.36       15.74     40.16 o
  10   1  12     2334.92     2288.24     93.24 o
  11   1  12      219.98      214.70     38.96 o
  12   1  12      368.01      336.38     43.47 o
  13   1  12     2206.66     2097.35     77.44 o
  14   1  12       20.36       42.63     47.00 o
  15   1  12     2068.90     2071.17    103.87 o
  16   1  12      617.17      585.19     93.89 o
  17   1  12        1.47       18.67     72.06 o
  18   1  12      398.91      430.50     96.26 o
  19   1  12     1954.63     2094.69    197.06 o
  20   1  12        0.22      -53.39     73.64 o
  21   1  12     3817.41     3798.84    209.27 o
  22   1  12      797.36      497.12    109.50 o
  23   1  12     1507.36     1436.68    149.00 o
  24   1  12      446.26      338.19    106.15 o
  25   1  12       22.82      -30.89     93.85 o
  26   1  12       80.53      100.58    131.39 o
   0   2  12     2785.84     2958.87    175.52 o
   1   2  12    15205.98    16182.44    279.69 o
   2   2  12     1657.81     1664.16     96.69 o
   3   2  12      729.15      700.78     74.51 o
   4   2  12     4813.70     5367.42    143.10 o
   5   2  12     4934.20     4889.74    228.92 o
   6   2  12      397.89      329.23     54.51 o
   7   2  12      367.55      333.51     49.21 o
   8   2  12       77.05      139.57     43.33 o
   9   2  12     8365.99     8561.63    177.32 o
  10   2  12       29.45        2.15     38.07 o
  11   2  12        2.77       21.21     40.38 o
  12   2  12      456.82      481.62     54.06 o
  13   2  12     1206.75     1235.29    129.41 o
  14   2  12     2765.98     2515.19    115.33 o
  15   2  12       13.16      -13.85     52.31 o
  16   2  12       73.42      -17.06     64.33 o
  17   2  12      363.83      380.07     89.60 o
  18   2  12     1336.50     1172.56    123.35 o
  19   2  12        2.81      -76.10     76.10 o
  20   2  12       88.27       61.20     82.81 o
  21   2  12      213.41      111.42     89.26 o
  22   2  12       26.68      130.41     89.50 o
  23   2  12       99.60       35.85     91.86 o
  24   2  12       42.89       85.20    102.02 o
  25   2  12       40.45       31.39     98.70 o
  26   2  12       97.65      116.48    129.86 o
   1   3  12      633.68      586.79     58.45 o
   2   3  12      259.71      192.32     50.41 o
   3   3  12     2128.76     1927.21     94.23 o
   4   3  12       92.43      -20.36     40.12 o
   5   3  12     3496.38     3131.33     97.77 o
   6   3  12      494.05      453.91     60.61 o
   7   3  12     3124.52     3303.50    101.86 o
   8   3  12     5486.93     5294.27    140.09 o
   9   3  12       82.74      121.82     47.67 o
  10   3  12     6030.25     5803.56    134.13 o
  11   3  12     2957.21     2688.19    114.39 o
  12   3  12     2488.85     2287.77    109.22 o
  13   3  12     5184.29     5314.65    154.02 o
  14   3  12       40.84       52.73     55.61 o
  15   3  12     1692.55     1703.80    128.76 o
  16   3  12     2038.50     1971.81    122.03 o
  17   3  12      455.43      402.75     95.12 o
  18   3  12     1386.49     1470.42    132.94 o
  19   3  12     5433.25     5572.27    231.03 o
  20   3  12       92.15       58.06    102.09 o
  21   3  12     4734.62     4609.31    357.62 o
  22   3  12      923.64      800.98    193.33 o
  23   3  12     3670.57     4025.24    345.14 o
  24   3  12      561.28      488.62    180.61 o
  25   3  12      549.98      664.22    192.61 o
   0   4  12     2424.18     2689.21    179.53 o
   1   4  12     2524.14     2449.32     91.86 o
   2   4  12     1212.53     1241.73     75.16 o
   3   4  12      628.06      634.62     55.68 o
   4   4  12       69.70       50.47     46.75 o
   5   4  12     2018.88     1901.88     87.73 o
   6   4  12    20745.09    20965.53    324.41 o
   7   4  12      276.93      290.95     52.25 o
   8   4  12        3.96       10.35     42.37 o
   9   4  12     2360.41     2209.97     83.39 o
  10   4  12      311.21      305.08     60.67 o
  11   4  12     8113.74     8509.08    255.26 o
  12   4  12      265.30      113.97     65.10 o
  13   4  12      129.40       62.59     66.07 o
  14   4  12     1948.50     1946.75    168.02 o
  15   4  12      996.76     1010.22    137.29 o
  16   4  12     1590.61     1539.60    293.20 o
  17   4  12     1840.82     1871.13    235.53 o
  18   4  12      187.06      117.93    140.69 o
  19   4  12      291.34      116.51    145.42 o
  20   4  12      206.19      239.07    161.05 o
  21   4  12     2041.23     1680.82    253.96 o
  22   4  12       24.56       22.41    155.18 o
  23   4  12       30.39      -29.42    169.45 o
  24   4  12     1471.46     1422.82    258.65 o
   1   5  12     3618.89     3659.90     96.82 o
   2   5  12     4415.08     4740.69    116.57 o
   3   5  12     2239.12     2245.52     86.52 o
   4   5  12     1899.79     1845.56     81.07 o
   5   5  12      537.08      585.34     62.57 o
   6   5  12     1926.93     1948.29     93.92 o
   7   5  12    15475.89    15062.98    403.42 o
   8   5  12       12.54       90.00     69.68 o
   9   5  12     2714.43     2886.47    146.46 o
  10   5  12      157.65      128.99     74.25 o
  11   5  12      956.42      985.91    105.64 o
  12   5  12     2421.06     2443.10    146.05 o
  13   5  12        3.76       -9.60     88.24 o
  14   5  12     1084.50     1068.17    134.70 o
  15   5  12      428.35      282.57    118.55 o
  16   5  12       66.25       43.22    116.69 o
  17   5  12      727.33     1053.28    238.84 o
  18   5  12      778.45      366.28    170.49 o
  19   5  12      857.79      550.51    178.75 o
  20   5  12      575.47      426.25    187.19 o
  21   5  12      203.86      299.71    176.20 o
  22   5  12      657.28      389.79    197.83 o
  23   5  12       80.22      -34.13    170.75 o
   0   6  12      550.69      529.12     88.88 o
   1   6  12     1298.01     1304.43     80.94 o
   2   6  12     1950.01     1991.81     86.97 o
   3   6  12      202.67      203.84     61.62 o
   4   6  12       73.72      101.41     60.20 o
   5   6  12     2357.87     2314.21    118.26 o
   6   6  12     3014.67     3157.65    136.67 o
   7   6  12      475.61      396.21     76.09 o
   8   6  12      110.46      220.67     78.55 o
   9   6  12      107.94       73.11     75.78 o
  10   6  12     2945.81     2836.93    153.35 o
  11   6  12       46.98     -109.43    109.43 o
  12   6  12       86.84       86.79    126.44 o
  13   6  12      497.25      501.05    119.05 o
  14   6  12      659.08      599.88    125.24 o
  15   6  12     2661.93     2803.31    288.97 o
  16   6  12        0.14      -99.02     99.02 o
  17   6  12       18.78       24.12    142.66 o
  18   6  12      307.88      239.56    170.32 o
  19   6  12       34.75      -60.85    156.38 o
  20   6  12       61.63      -96.77    154.17 o
  21   6  12       22.60     -107.68    159.63 o
   1   7  12     1021.10      969.35    109.73 o
   2   7  12     2741.93     2649.69    147.96 o
   3   7  12     1928.22     1739.98    140.18 o
   4   7  12       70.18       85.27    111.10 o
   5   7  12      144.26      178.47    118.03 o
   6   7  12      801.53      755.67    177.25 o
   7   7  12     8196.19     8444.50    271.00 o
   8   7  12     1050.19      911.88    107.94 o
   9   7  12       26.05      -32.64     81.01 o
  10   7  12      343.97      424.88    114.32 o
  11   7  12     1823.68     1585.16    153.44 o
  12   7  12      188.80      273.75    115.32 o
  13   7  12       18.65      -37.71    102.95 o
  14   7  12      241.95       67.95    113.96 o
  15   7  12       56.10      -90.86    111.12 o
  16   7  12     1268.36     1634.07    216.31 o
  17   7  12      449.58      191.10    170.35 o
  18   7  12     1272.24     1328.45    246.81 o
   0   8  12      293.73      112.95    145.77 o
   1   8  12     2474.15     2137.60    181.46 o
   2   8  12      545.38      428.54    155.43 o
   3   8  12      491.61      658.09    134.77 o
   4   8  12      236.93      314.61    117.99 o
   5   8  12     4856.45     4676.72    752.06 o
   6   8  12     7381.07     7720.81    397.23 o
   7   8  12      275.64        6.49    160.71 o
   8   8  12     1375.28     1007.39    207.30 o
   9   8  12     1257.59      789.34    206.29 o
  10   8  12      697.63      607.47    197.57 o
  11   8  12       71.19      177.79    181.91 o
  12   8  12      118.18     -172.51    257.62 o
  13   8  12       25.19     -177.44    177.44 o
  14   8  12     1788.93     2152.86    340.35 o
  15   8  12       94.79     -171.15    234.62 o
   1   9  12      101.92      -78.34    127.15 o
   2   9  12        0.29      -61.40    129.64 o
   3   9  12        7.93     -124.77    124.77 o
   4   9  12      988.14      335.99    215.71 o
   5   9  12      136.45      -90.69    142.10 o
   6   9  12      614.50      246.85    197.19 o
   7   9  12       30.94     -170.09    170.09 o
   8   9  12        1.45     -178.12    178.12 o
   9   9  12       88.34     -103.20    343.53 o
   1   1  13     1020.86     1450.54    118.03 o
   2   1  13     1344.96     1019.13     81.27 o
   3   1  13      820.68      850.49     69.49 o
   4   1  13     2257.91     2642.28    127.28 o
   5   1  13      876.92      706.69     75.41 o
   6   1  13     3017.77     2654.75    129.49 o
   7   1  13     9881.01     9803.89    238.95 o
   8   1  13      647.89      599.71     63.37 o
   9   1  13    13948.66    13422.14    236.50 o
  10   1  13        7.34       25.77     38.10 o
  11   1  13      401.54      333.90     49.37 o
  12   1  13      239.94      261.79     59.64 o
  13   1  13    14656.66    14110.42    212.24 o
  14   1  13     4381.93     4058.08    124.56 o
  15   1  13      204.12      178.24     55.87 o
  16   1  13     1500.08     1364.27    103.81 o
  17   1  13    10686.02     9975.72    429.15 o
  18   1  13      238.00      159.41     82.64 o
  19   1  13     1818.92     1608.76    140.60 o
  20   1  13       48.17        9.84     81.02 o
  21   1  13     1769.32     1522.59    146.46 o
  22   1  13      971.56      878.45    124.27 o
  23   1  13      645.92      584.00    115.52 o
  24   1  13      157.56      -21.53     93.93 o
  25   1  13      297.57      204.67    107.30 o
  26   1  13      231.66      191.44    104.78 o
   0   2  13     3927.38     3608.14    159.15 o
   1   2  13     9291.99     9557.20    201.26 o
   2   2  13      353.72      308.47     57.68 o
   3   2  13     1206.01     1079.25     85.74 o
   4   2  13    11885.37    11179.45    225.24 o
   5   2  13     1365.65     1191.35     81.31 o
   6   2  13      116.97       91.90     63.67 o
   7   2  13       79.54       70.53     43.25 o
   8   2  13    23571.04    22549.32    344.80 o
   9   2  13     3906.94     3722.52    122.57 o
  10   2  13     3482.84     3276.36    107.69 o
  11   2  13    18676.17    17730.65    270.86 o
  12   2  13        9.94      -19.21     42.62 o
  13   2  13      837.88      815.36     74.70 o
  14   2  13     3047.74     2755.82    120.56 o
  15   2  13     4319.05     3917.73    142.77 o
  16   2  13    14953.97    14850.60    308.72 o
  17   2  13     5931.10     5157.92    212.35 o
  18   2  13     3037.84     3027.18    207.39 o
  19   2  13        7.14      -61.72     77.95 o
  20   2  13      108.51       40.10     83.28 o
  21   2  13     4819.63     4464.80    228.26 o
  22   2  13      386.10      283.28    127.48 o
  23   2  13       12.76      -40.99     91.92 o
  24   2  13     1425.19     1669.14    192.38 o
  25   2  13       15.84      -45.85     96.40 o
  26   2  13      315.95      182.48    132.76 o
   1   3  13       98.48      124.79     44.35 o
   2   3  13    14894.95    14305.36    293.19 o
   3   3  13      131.14      -15.07     44.52 o
   4   3  13      517.16      606.74     62.81 o
   5   3  13       21.18       15.69     41.69 o
   6   3  13     2078.10     1961.30     83.46 o
   7   3  13      106.06       59.10     40.59 o
   8   3  13     1139.83     1036.86     74.71 o
   9   3  13     3226.63     3113.10    119.21 o
  10   3  13     2100.50     2108.14    111.06 o
  11   3  13        3.48       32.15     45.49 o
  12   3  13     3978.54     3793.16    137.06 o
  13   3  13      720.92      708.36     74.57 o
  14   3  13      272.46      246.79     68.15 o
  15   3  13     1218.25     1160.05     92.32 o
  16   3  13     1554.58     1551.31    116.25 o
  17   3  13     1095.16     1004.73    116.39 o
  18   3  13      126.94       61.87     85.74 o
  19   3  13     2288.47     2233.17    180.10 o
  20   3  13       23.29      -71.52     97.00 o
  21   3  13      517.96      582.75    278.88 o
  22   3  13        9.08       23.06    131.47 o
  23   3  13     1239.33     1410.79    239.00 o
  24   3  13      229.28      191.72    161.89 o
  25   3  13      537.72      641.93    202.19 o
   0   4  13      343.07      305.65     72.36 o
   1   4  13     4372.32     4399.05    198.26 o
   2   4  13      600.14      783.53     70.74 o
   3   4  13     2015.63     2213.14    107.49 o
   4   4  13     5013.12     4768.88    129.75 o
   5   4  13        8.53       33.21     41.61 o
   6   4  13      770.70      800.44     67.31 o
   7   4  13     3472.96     3417.39    184.90 o
   8   4  13     1903.05     1935.58     90.04 o
   9   4  13     1291.67     1413.18     82.46 o
  10   4  13       94.79      117.58     50.52 o
  11   4  13       35.00      -23.41     52.87 o
  12   4  13      103.92      193.48     68.35 o
  13   4  13      141.61      148.89     69.60 o
  14   4  13      204.07      213.61     73.37 o
  15   4  13     1019.60     1028.50    139.65 o
  16   4  13      198.86      211.84    131.53 o
  17   4  13      778.34      694.56    144.92 o
  18   4  13      191.91       63.50    146.20 o
  19   4  13      527.22      316.05    164.69 o
  20   4  13      281.00      138.88    168.80 o
  21   4  13     1453.20     1680.21    255.07 o
  22   4  13       74.86      -85.64    160.78 o
  23   4  13      618.98      562.49    209.55 o
  24   4  13       66.75      329.86    199.51 o
   1   5  13      157.76       90.83     40.52 o
   2   5  13    13221.13    12914.54    216.73 o
   3   5  13      733.77      780.45     61.06 o
   4   5  13      343.96      383.25     52.71 o
   5   5  13      242.10      240.09     55.91 o
   6   5  13     3738.52     3669.34    129.72 o
   7   5  13     4833.34     4910.98    151.83 o
   8   5  13     6397.42     6482.06    200.15 o
   9   5  13      571.64      716.75     98.65 o
  10   5  13      540.74      638.84     97.09 o
  11   5  13       39.26       14.76     77.37 o
  12   5  13      364.32      344.03     91.45 o
  13   5  13     1260.43     1040.22    120.88 o
  14   5  13       24.25       70.25    107.08 o
  15   5  13       10.54      -92.90     92.90 o
  16   5  13     3172.04     3465.69    229.29 o
  17   5  13      336.30      499.42    189.94 o
  18   5  13     1832.36     1925.65    549.06 o
  19   5  13     2767.96     3443.55    331.91 o
  20   5  13       19.61       -9.86    192.03 o
  21   5  13      239.97      359.77    198.77 o
  22   5  13       75.61      172.70    181.79 o
   0   6  13     1752.51     1963.24    175.62 o
   1   6  13      433.17      455.22     74.51 o
   2   6  13      538.07      491.44     59.81 o
   3   6  13     2517.35     2610.14    122.37 o
   4   6  13       31.55      -31.10     56.19 o
   5   6  13     4494.77     4402.32    155.86 o
   6   6  13      384.78      409.80     81.02 o
   7   6  13     1270.96     1177.31    151.19 o
   8   6  13     9929.02    10378.73    275.01 o
   9   6  13        6.66       64.16     73.29 o
  10   6  13     1535.75     1628.49    126.89 o
  11   6  13     4414.13     4486.36    192.83 o
  12   6  13      733.36      615.43    149.44 o
  13   6  13       16.29       30.37    135.89 o
  14   6  13     1561.38     1488.33    155.50 o
  15   6  13     2251.94     1937.81    207.76 o
  16   6  13     4805.19     4977.79    286.01 o
  17   6  13       95.91      198.13    157.62 o
  18   6  13     1133.11     1057.00    219.08 o
  19   6  13      547.45      450.30    195.98 o
  20   6  13        0.15       81.73    169.04 o
   1   7  13      106.17      -79.47     86.34 o
   2   7  13     2685.90     2738.50    164.64 o
   3   7  13      163.01      199.04     90.28 o
   4   7  13      201.24       25.95    133.16 o
   5   7  13     1117.31      615.16    164.93 o
   6   7  13      696.62      717.61    133.91 o
   7   7  13      841.25     1144.32    150.00 o
   8   7  13      167.89      -58.83    131.51 o
   9   7  13     1277.52     1333.85    140.11 o
  10   7  13      257.54      162.51    108.68 o
  11   7  13       48.14       -9.21     99.30 o
  12   7  13      337.92       89.64    162.49 o
  13   7  13       24.82     -100.72    100.72 o
  14   7  13        2.85      -85.16    112.30 o
  15   7  13     1714.42     1731.04    176.26 o
  16   7  13      138.53     -120.57    120.57 o
  17   7  13      608.96      869.03    206.58 o
  18   7  13      495.93      137.12    176.27 o
   0   8  13     1062.60      908.62    207.40 o
   1   8  13      282.04       31.98    107.22 o
   2   8  13       17.45      -98.05     98.05 o
   3   8  13      825.45      654.19    193.65 o
   4   8  13       81.99        4.69    150.55 o
   5   8  13      427.94      307.59    171.34 o
   6   8  13       74.26      293.19    173.66 o
   7   8  13      285.99      138.88    171.55 o
   8   8  13      193.92      171.79    168.70 o
   9   8  13       89.17      -87.81    173.64 o
  10   8  13      314.74      264.01    241.10 o
  11   8  13     1466.41     1244.20    233.34 o
  12   8  13        0.05      -26.75    214.76 o
  13   8  13      407.48        0.74    199.26 o
  14   8  13       58.20       26.40    256.61 o
  15   8  13      152.74     -234.45    234.45 o
   1   9  13      663.91      334.65    190.89 o
   2   9  13     1322.01     1010.94    279.61 o
   3   9  13     2101.37     2057.66    191.94 o
   4   9  13      195.52      -25.97    132.55 o
   5   9  13      705.06      540.77    300.72 o
   6   9  13     2280.04     2075.06    329.19 o
   7   9  13        1.38       39.64    347.80 o
   8   9  13       38.23     -280.03    337.73 o
   9   9  13     1145.00      261.26    371.93 o
   0   0  14    46475.57    43611.87   1415.71 o
   1   0  14     5054.47     4421.91    177.54 o
   2   0  14     1059.08     1115.71    102.38 o
   3   0  14     3057.65     2973.29    198.53 o
   4   0  14     3272.76     2617.57    183.14 o
   5   0  14      916.18      809.72    116.29 o
   6   0  14    18646.30    17551.54    499.16 o
   7   0  14     4153.84     3807.83    223.86 o
   8   0  14    39961.81    37315.22   1271.35 o
   9   0  14     7555.95     6950.88    293.22 o
  10   0  14      958.88      920.37    174.84 o
  11   0  14      892.77      889.37     82.56 o
  12   0  14      980.39      956.84    112.26 o
  13   0  14      176.34      153.80     64.09 o
  14   0  14     1036.13     1012.82    132.33 o
  15   0  14     3962.11     3936.69    195.96 o
  16   0  14     1921.92     2151.33    308.50 o
  17   0  14     2884.41     2994.76    248.96 o
  18   0  14     9861.59     9983.76    411.33 o
  19   0  14       93.39       71.95    137.76 o
  20   0  14     4811.85     4726.90    327.67 o
  21   0  14      373.70      107.55    121.43 o
  22   0  14      268.19      252.58    133.27 o
  23   0  14      613.18      700.70    227.76 o
  24   0  14        7.14       62.15    271.27 o
  25   0  14      735.58      888.15    321.08 o
  26   0  14     1063.01     1113.17    208.98 o
   1   1  14     2593.33     2576.17    112.54 o
   2   1  14      765.80      850.90     72.65 o
   3   1  14       38.51       74.47     45.52 o
   4   1  14     6024.21     6204.56    184.25 o
   5   1  14     2640.18     2537.40    129.94 o
   6   1  14     2092.40     2069.89    131.96 o
   7   1  14      593.02      584.65     75.60 o
   8   1  14     3624.01     3127.59    148.27 o
   9   1  14     1262.52     1366.61     81.00 o
  10   1  14      298.43      262.31     53.58 o
  11   1  14     1225.75     1185.02     71.35 o
  12   1  14      119.78       73.46     39.14 o
  13   1  14     3043.38     2923.74    107.10 o
  14   1  14       75.68      126.37     48.37 o
  15   1  14        5.30      -55.02     64.67 o
  16   1  14      333.01      413.21     78.60 o
  17   1  14     2727.39     2772.06    168.06 o
  18   1  14     6145.25     5939.93    235.22 o
  19   1  14      284.50      243.06     91.77 o
  20   1  14     1736.81     1909.00    156.53 o
  21   1  14     1312.71     1272.47    138.33 o
  22   1  14     3598.14     3414.68    206.94 o
  23   1  14      118.88       51.52     94.81 o
  24   1  14       19.40       99.00     99.06 o
  25   1  14        3.13      -87.83     87.83 o
  26   1  14     2051.98     2157.62    188.93 o
   0   2  14      539.24      566.94     79.49 o
   1   2  14      740.55      596.57     63.73 o
   2   2  14      408.32      403.51     63.86 o
   3   2  14      147.65      130.53     52.67 o
   4   2  14      327.82      331.39     55.85 o
   5   2  14     1096.59      994.08     79.76 o
   6   2  14        2.52      -36.29     55.58 o
   7   2  14    10181.26     9931.47    261.90 o
   8   2  14       99.46      106.01     46.65 o
   9   2  14      337.13      248.68     52.81 o
  10   2  14      560.76      576.44     71.82 o
  11   2  14     5625.15     5520.50    137.57 o
  12   2  14       92.01       98.63     47.79 o
  13   2  14      465.40      419.93     57.87 o
  14   2  14      619.43      536.31     71.69 o
  15   2  14     3071.63     2881.95    129.39 o
  16   2  14     1144.24      931.36     85.99 o
  17   2  14      901.33      912.34    111.09 o
  18   2  14      836.00      668.11    108.43 o
  19   2  14      440.77      211.89     98.60 o
  20   2  14      137.42       56.43     88.03 o
  21   2  14     1588.52     1736.29    154.22 o
  22   2  14       15.53       33.08     90.07 o
  23   2  14       37.28      141.88    101.11 o
  24   2  14      214.67      378.89    111.74 o
  25   2  14      528.97      535.13    177.44 o
   1   3  14        2.48      -40.98     40.98 o
   2   3  14      273.84      232.37     56.76 o
   3   3  14      364.50      328.83     62.42 o
   4   3  14     1646.60     1701.96    158.37 o
   5   3  14     2267.24     2153.33    109.72 o
   6   3  14      551.57      564.23     56.41 o
   7   3  14      342.75      328.87     51.44 o
   8   3  14     4169.66     4046.09    130.56 o
   9   3  14     1367.54     1329.59     90.31 o
  10   3  14     2685.85     2567.85    107.43 o
  11   3  14     3290.13     3081.00    111.91 o
  12   3  14     1446.70     1324.84     91.36 o
  13   3  14      111.92      104.02     58.01 o
  14   3  14      165.51      150.78     61.75 o
  15   3  14     4743.01     4373.01    156.15 o
  16   3  14      851.88      841.04     97.18 o
  17   3  14     3282.65     3291.36    161.18 o
  18   3  14     5829.44     5478.99    295.43 o
  19   3  14       20.50      -54.05    163.59 o
  20   3  14     2852.71     2634.05    212.46 o
  21   3  14     1252.67     1319.51    221.29 o
  22   3  14     3998.20     3959.33    432.63 o
  23   3  14      571.49      422.42    245.66 o
  24   3  14       78.55       85.11    156.89 o
  25   3  14       71.73     -114.30    212.93 o
   0   4  14    18310.29    18841.00    522.79 o
   1   4  14       91.12      104.20     46.32 o
   2   4  14      264.52      228.50     55.26 o
   3   4  14     3301.25     3308.58    134.05 o
   4   4  14     2625.05     2509.34    103.82 o
   5   4  14     2966.69     2820.30    121.19 o
   6   4  14    12751.32    13079.92    251.54 o
   7   4  14       61.43       88.61     51.73 o
   8   4  14    34685.23    34344.86    494.71 o
   9   4  14      260.86      199.99     62.82 o
  10   4  14     1460.27     1654.94     89.86 o
  11   4  14     1596.40     1528.28     99.30 o
  12   4  14        9.20      -56.06     62.44 o
  13   4  14     3025.58     2851.65    146.22 o
  14   4  14      236.59      143.55    100.71 o
  15   4  14      517.66      511.78    147.94 o
  16   4  14      778.55      989.64    142.63 o
  17   4  14      438.87      382.93    126.18 o
  18   4  14     5646.33     5373.42    379.64 o
  19   4  14       20.11       20.55    158.46 o
  20   4  14     7185.09     9182.48    682.35 o
  21   4  14     4137.03     4320.41    366.76 o
  22   4  14       76.45       84.99    177.27 o
  23   4  14        1.51        3.59    169.97 o
   1   5  14     5017.36     5030.03    139.47 o
   2   5  14      254.71      228.01     48.16 o
   3   5  14      225.20      282.95     50.43 o
   4   5  14     1358.78     1218.77     75.13 o
   5   5  14     2585.75     2687.94    116.22 o
   6   5  14      808.68      710.11     79.55 o
   7   5  14       49.97      108.23     60.18 o
   8   5  14     2152.84     1949.61    140.47 o
   9   5  14     3876.83     3690.81    206.15 o
  10   5  14      213.26      117.25     80.55 o
  11   5  14       28.71       71.01     77.20 o
  12   5  14      843.30      936.36    133.84 o
  13   5  14     1331.80     1252.40    150.66 o
  14   5  14       52.49      -87.01     95.23 o
  15   5  14     2002.09     2112.94    188.12 o
  16   5  14      125.71      186.71    122.97 o
  17   5  14     1691.24     1760.41    190.45 o
  18   5  14      881.40     1041.11    445.36 o
  19   5  14      357.68      212.34    169.67 o
  20   5  14     1194.34     1462.97    258.84 o
  21   5  14      527.08      570.41    200.31 o
  22   5  14     1542.09     2422.11    307.28 o
   0   6  14      200.12      306.32     82.37 o
   1   6  14     1289.08     1248.74     95.74 o
   2   6  14      151.18      201.06     62.81 o
   3   6  14     1242.56     1254.30     98.61 o
   4   6  14     2439.42     2438.68    169.63 o
   5   6  14       17.07       43.47     69.13 o
   6   6  14      412.21      402.12     88.10 o
   7   6  14      846.94     1129.36    114.22 o
   8   6  14      114.11       10.52     77.44 o
   9   6  14       62.23      -17.58     77.32 o
  10   6  14      529.53      358.63     96.32 o
  11   6  14       28.42      -46.09     79.15 o
  12   6  14      447.23      393.47    124.07 o
  13   6  14      586.49      618.22    137.96 o
  14   6  14        4.65      -73.15    107.94 o
  15   6  14        0.22      -50.52    117.93 o
  16   6  14        1.68     -114.13    114.13 o
  17   6  14      145.52      318.01    263.78 o
  18   6  14       62.60     -269.94    269.94 o
  19   6  14       36.72     -104.64    147.95 o
  20   6  14       98.88       93.43    177.28 o
   1   7  14      935.75      679.80    120.37 o
   2   7  14       76.99       15.35    109.98 o
   3   7  14      134.18       89.31    134.37 o
   4   7  14     2713.87     2440.11    224.58 o
   5   7  14      654.86      528.75    158.02 o
   6   7  14      672.65      457.07    132.24 o
   7   7  14       61.00     -154.66    154.66 o
   8   7  14     1668.38     1874.93    178.71 o
   9   7  14     4507.79     4034.19    208.75 o
  10   7  14      163.55      140.04    110.78 o
  11   7  14      488.97      362.54    119.94 o
  12   7  14        2.38      -40.79    103.69 o
  13   7  14      310.59      223.26    160.02 o
  14   7  14      323.28       70.52    126.29 o
  15   7  14       33.84       15.21    164.40 o
  16   7  14      986.96     1285.86    266.75 o
  17   7  14     2107.86     2276.17    543.70 o
   0   8  14     3038.93     2642.59    294.70 o
   1   8  14     2358.43     2004.85    184.73 o
   2   8  14        0.11      -60.09    103.11 o
   3   8  14      274.03      159.61    162.96 o
   4   8  14     1303.27     1186.43    199.05 o
   5   8  14      383.07      138.70    164.65 o
   6   8  14      422.44      352.89    179.71 o
   7   8  14      634.32      475.18    186.99 o
   8   8  14     4589.58     4304.93    459.67 o
   9   8  14      181.34      263.78    179.25 o
  10   8  14      162.26      -12.08    357.26 o
  11   8  14        0.57     -168.60    168.60 o
  12   8  14      668.63      373.37    308.34 o
  13   8  14      166.10     -194.13    194.13 o
  14   8  14      603.09      430.95    263.52 o
   1   9  14      317.96      145.64    145.65 o
   2   9  14        8.52     -100.59    161.29 o
   3   9  14      216.85     -140.83    173.12 o
   4   9  14        0.14     -119.99    119.99 o
   5   9  14        1.06     -149.95    216.13 o
   6   9  14      333.45      385.02    359.05 o
   7   9  14      616.65      453.99    368.04 o
   8   9  14       19.87     -322.45    322.45 o
   1   1  15     6472.70     6248.50    167.21 o
   2   1  15     1983.27     2125.55    108.85 o
   3   1  15     2221.17     2079.63    107.11 o
   4   1  15      343.57      345.80     59.00 o
   5   1  15     6075.03     6180.27    189.64 o
   6   1  15        3.99       -7.30     53.67 o
   7   1  15     9718.06     8926.47    235.49 o
   8   1  15      103.67       19.46     59.45 o
   9   1  15       17.14      -37.40     50.00 o
  10   1  15     2989.22     2850.82    116.47 o
  11   1  15     1659.63     1546.62     81.59 o
  12   1  15     3541.36     3123.17    110.05 o
  13   1  15       72.85      164.56     49.48 o
  14   1  15    10557.96    10590.79    200.93 o
  15   1  15    10159.40    10126.71    245.87 o
  16   1  15     3131.78     2610.29    147.93 o
  17   1  15     1398.04     1277.78    129.24 o
  18   1  15        9.20      -33.83     79.26 o
  19   1  15      256.69      167.93     90.05 o
  20   1  15     1058.47     1012.56    161.86 o
  21   1  15      984.71      814.96    143.53 o
  22   1  15       38.88       17.86     89.66 o
  23   1  15     2869.74     2647.71    194.86 o
  24   1  15      949.79      849.61    134.59 o
  25   1  15       33.24      -93.58     93.58 o
   0   2  15      130.03      139.61     63.29 o
   1   2  15     6788.64     6362.81    168.32 o
   2   2  15     3008.85     2704.19    134.85 o
   3   2  15     1097.28      957.81     87.74 o
   4   2  15     2816.22     2444.18    117.02 o
   5   2  15       27.97       29.60     46.88 o
   6   2  15     2177.42     2013.94    156.75 o
   7   2  15    25983.24    26037.73    867.61 o
   8   2  15     4892.62     4853.81    140.21 o
   9   2  15     1697.93     1567.22    107.30 o
  10   2  15     9030.10     8408.87    189.04 o
  11   2  15    10006.44     9813.00    195.26 o
  12   2  15     1341.69     1274.45     78.65 o
  13   2  15      137.73       49.38     47.21 o
  14   2  15     1829.86     1715.23    115.26 o
  15   2  15     7003.87     7193.83    188.36 o
  16   2  15     1455.30     1195.15     94.74 o
  17   2  15       22.27      -50.28     67.21 o
  18   2  15    15284.57    15018.74    374.13 o
  19   2  15     1773.69     1823.88    153.05 o
  20   2  15     1078.61     1072.86    137.34 o
  21   2  15      726.65      581.78    115.98 o
  22   2  15      192.42      197.14    100.44 o
  23   2  15      434.53      342.47    111.47 o
  24   2  15      910.30      544.00    151.08 o
  25   2  15      156.21       48.78    123.82 o
   1   3  15     1938.77     1888.44    104.04 o
   2   3  15      176.25      222.27     59.38 o
   3   3  15        4.60       88.01     54.50 o
   4   3  15      174.47      140.96     57.07 o
   5   3  15       70.59       78.28     50.85 o
   6   3  15      261.09      323.07     56.62 o
   7   3  15       21.38      -33.32     41.88 o
   8   3  15     1577.99     1418.90     81.23 o
   9   3  15     1858.13     1930.67    138.27 o
  10   3  15      175.57      131.28     64.40 o
  11   3  15       94.07       70.51     47.57 o
  12   3  15     2214.79     2122.91    110.83 o
  13   3  15     1222.79     1167.33     90.53 o
  14   3  15      507.97      340.73     75.95 o
  15   3  15      766.98      639.67    117.32 o
  16   3  15     2504.55     2311.13    126.16 o
  17   3  15      329.48      331.98     85.67 o
  18   3  15       10.83      123.99     89.37 o
  19   3  15        0.40      -97.09     97.09 o
  20   3  15     2830.49     3311.40    504.60 o
  21   3  15      264.78      213.98    161.46 o
  22   3  15      350.73      104.52    154.93 o
  23   3  15       94.72       88.47    160.40 o
  24   3  15      146.16      182.06    193.50 o
   0   4  15     1086.29     1210.13    116.48 o
   1   4  15     3151.89     3133.61    122.99 o
   2   4  15       29.30      -14.34     48.83 o
   3   4  15       97.22       51.16     52.10 o
   4   4  15      119.98       76.42     53.86 o
   5   4  15       39.11       89.31     49.95 o
   6   4  15     3701.81     3412.55    128.94 o
   7   4  15     8361.01     8523.77    278.21 o
   8   4  15      437.06      432.16     64.80 o
   9   4  15      958.94     1008.45     75.31 o
  10   4  15       71.57       63.16     50.64 o
  11   4  15       76.70       48.34     61.91 o
  12   4  15     1342.14     1325.94    108.73 o
  13   4  15      276.39      242.65     77.94 o
  14   4  15      337.24      195.59     80.06 o
  15   4  15      760.79      780.01    113.52 o
  16   4  15      486.72      351.40    119.59 o
  17   4  15      760.68      666.39    137.48 o
  18   4  15        5.34      -73.92    133.92 o
  19   4  15      961.09     1011.68    209.43 o
  20   4  15     1448.35     2129.59    278.76 o
  21   4  15      120.75      -52.87    162.95 o
  22   4  15       76.06       65.32    172.12 o
  23   4  15       78.37      -50.05    177.01 o
   1   5  15      352.73      403.03     56.48 o
   2   5  15      792.55      759.50     64.98 o
   3   5  15      831.93      786.68     66.62 o
   4   5  15      273.46      191.90     50.78 o
   5   5  15      764.03      864.94     84.14 o
   6   5  15       16.09       47.08     59.20 o
   7   5  15     1535.04     1512.22    134.79 o
   8   5  15      644.67      730.04     98.85 o
   9   5  15     1281.72     1248.02    120.34 o
  10   5  15      200.20      223.73     84.66 o
  11   5  15      323.35       59.94     99.50 o
  12   5  15     1508.42     1308.42    152.10 o
  13   5  15     1016.88      841.86    136.42 o
  14   5  15      437.78      370.41    122.74 o
  15   5  15     3284.06     3135.40    382.65 o
  16   5  15      721.88      480.71    136.37 o
  17   5  15     1799.37     1618.99    183.10 o
  18   5  15      772.42      888.87    206.63 o
  19   5  15        0.37     -146.25    146.98 o
  20   5  15     1223.17      984.89    386.81 o
  21   5  15     1020.64     1239.60    245.53 o
   0   6  15       85.16      177.71     79.06 o
   1   6  15       53.21       75.11     55.51 o
   2   6  15      298.71      305.83     75.67 o
   3   6  15      122.73      118.12     72.79 o
   4   6  15     1830.41     1805.98    210.41 o
   5   6  15       11.37      -47.00     67.22 o
   6   6  15      618.50      496.13     92.20 o
   7   6  15     2344.43     2536.40    156.62 o
   8   6  15     4842.84     4802.77    211.84 o
   9   6  15      319.75      277.73     90.35 o
  10   6  15     2537.46     2697.62    169.48 o
  11   6  15     2733.01     2749.46    244.94 o
  12   6  15      595.36      492.60    132.51 o
  13   6  15     1232.41     1162.84    257.59 o
  14   6  15       62.18      -85.02    110.22 o
  15   6  15     3391.30     3259.97    369.72 o
  16   6  15     5007.14     5303.51    298.61 o
  17   6  15      964.11     1357.88    262.49 o
  18   6  15     6362.37     7997.43    467.91 o
  19   6  15      146.55      263.17    177.31 o
   1   7  15      475.54      485.29    232.10 o
   2   7  15        4.57      -87.58     87.58 o
   3   7  15      111.29      -35.05    149.85 o
   4   7  15      216.75      160.03    165.35 o
   5   7  15      612.93      431.33    189.29 o
   6   7  15        3.83     -114.74    114.74 o
   7   7  15       50.25      129.99    126.62 o
   8   7  15        4.97     -117.64    117.64 o
   9   7  15      383.95      199.53    110.15 o
  10   7  15      145.07      102.85    108.18 o
  11   7  15      433.77      378.72    128.80 o
  12   7  15      178.08       79.94    117.05 o
  13   7  15     1528.36     1499.98    187.72 o
  14   7  15      122.71      153.61    134.33 o
  15   7  15      538.58      183.26    151.47 o
  16   7  15      182.88       40.79    180.58 o
  17   7  15        6.28     -147.69    345.51 o
   0   8  15      474.49      598.19    195.48 o
   1   8  15       45.45       68.12    114.99 o
   2   8  15      293.58      360.49    135.25 o
   3   8  15     2283.46     2004.78    303.61 o
   4   8  15      176.21      135.19    182.35 o
   5   8  15     1421.16     1937.86    283.75 o
   6   8  15       28.20      -47.39    182.78 o
   7   8  15       29.14     -161.91    190.09 o
   8   8  15      395.17      447.62    221.85 o
   9   8  15      233.57      308.43    223.89 o
  10   8  15      908.04      564.31    257.26 o
  11   8  15      144.37      -82.38    220.06 o
  12   8  15      191.98       78.20    238.99 o
  13   8  15      711.37      460.23    276.20 o
   1   9  15      332.91      222.62    273.48 o
   2   9  15      666.90      732.05    169.48 o
   3   9  15      423.87      147.40    150.76 o
   6   9  15        4.76     -298.40    362.97 o
   7   9  15       15.18      240.73    376.74 o
   0   0  16      256.06      266.27    118.45 o
   1   0  16      447.70      515.66     81.78 o
   2   0  16      440.58      648.00    124.89 o
   3   0  16     5702.45     5365.11    208.84 o
   4   0  16    37455.96    35271.20   1153.91 o
   5   0  16     7302.58     7150.76    304.65 o
   6   0  16    12086.01    11087.62    388.75 o
   7   0  16        9.16      -46.19    177.86 o
   8   0  16     9263.67     8634.62    337.52 o
   9   0  16      979.53     1402.58    161.92 o
  10   0  16     1799.55     1843.81    153.22 o
  11   0  16      970.23     1020.76    113.24 o
  12   0  16      109.13       13.11     56.97 o
  13   0  16       76.97       37.83     58.85 o
  14   0  16     3266.88     2768.44    172.22 o
  15   0  16        1.35      -74.13     74.13 o
  16   0  16     7344.37     5975.23    319.33 o
  17   0  16     3735.48     3247.14    267.46 o
  18   0  16     4343.19     3846.94    296.89 o
  19   0  16      399.18      559.83    154.71 o
  20   0  16     2991.18     3178.55    282.49 o
  21   0  16     7189.17     7268.26    378.46 o
  22   0  16     1433.19     1052.42    262.67 o
  23   0  16      319.02      299.40    170.71 o
  24   0  16       19.66      -50.98    134.68 o
  25   0  16     1570.26     1603.74    236.68 o
   1   1  16     3614.89     3527.83    177.98 o
   2   1  16       21.34      -41.90     41.90 o
   3   1  16     1341.24     1152.08    120.77 o
   4   1  16      852.30      750.06     76.66 o
   5   1  16        3.46      -17.42     54.18 o
   6   1  16      806.03      771.05     87.27 o
   7   1  16     4976.46     4611.18    173.95 o
   8   1  16     2386.68     2152.21    176.11 o
   9   1  16       10.92      -50.00     50.00 o
  10   1  16      662.62      561.50     66.17 o
  11   1  16       44.56       41.64     46.21 o
  12   1  16     1110.72      997.16     73.16 o
  13   1  16      421.96      350.33     57.11 o
  14   1  16      135.24       65.41     50.55 o
  15   1  16      196.57      182.86    104.81 o
  16   1  16       49.92       81.64     68.83 o
  17   1  16       13.07       35.11     78.62 o
  18   1  16      497.65      470.33    102.36 o
  19   1  16     5312.06     5062.12    387.67 o
  20   1  16      100.09      107.93     94.48 o
  21   1  16      633.96      610.87    120.97 o
  22   1  16      626.35      438.30    159.75 o
  23   1  16     1424.24     1381.56    152.39 o
  24   1  16       48.31      113.48    101.02 o
  25   1  16      646.96      558.45    129.72 o
   0   2  16       17.25      -56.61     56.61 o
   1   2  16     6563.61     6301.99    177.98 o
   2   2  16      214.08      172.31     59.94 o
   3   2  16     2003.63     1915.83    120.36 o
   4   2  16       98.88       72.10     51.03 o
   5   2  16      376.10      300.60     69.43 o
   6   2  16     1074.98     1165.16     91.53 o
   7   2  16       99.88       46.05     62.23 o
   8   2  16     1885.13     2012.30    103.52 o
   9   2  16     3902.65     3890.67    138.13 o
  10   2  16      205.91      109.54     55.98 o
  11   2  16       19.82       -7.46     44.36 o
  12   2  16     3646.89     3441.11    130.87 o
  13   2  16     1010.61      945.36     72.73 o
  14   2  16     2055.92     2021.32    112.57 o
  15   2  16      277.09      334.80     68.63 o
  16   2  16      411.53      360.95    108.55 o
  17   2  16      311.90      226.82     80.97 o
  18   2  16       23.68      -39.96     96.78 o
  19   2  16       64.17      -26.71     79.60 o
  20   2  16      138.96       20.75    101.67 o
  21   2  16       32.26      -84.17     84.17 o
  22   2  16        1.03     -107.67    107.67 o
  23   2  16      225.51      234.20    109.47 o
  24   2  16      228.37        6.38    117.14 o
   1   3  16     1445.27     1414.26    124.19 o
   2   3  16      413.82      390.29     71.99 o
   3   3  16     1359.17     1250.12    100.46 o
   4   3  16     2631.86     2645.68    140.97 o
   5   3  16      182.50      165.76     54.95 o
   6   3  16        2.51      -38.10     45.97 o
   7   3  16     4312.79     4681.78    134.15 o
   8   3  16      342.85      339.85     57.56 o
   9   3  16      234.21      284.58     60.31 o
  10   3  16      244.57       85.45     56.65 o
  11   3  16      181.83      155.27     51.57 o
  12   3  16      342.27      365.77     59.64 o
  13   3  16      938.56      907.28     85.18 o
  14   3  16       86.41       68.23     63.34 o
  15   3  16       95.41       40.53     80.35 o
  16   3  16     1278.24     1285.78    104.00 o
  17   3  16      325.72      340.44     86.57 o
  18   3  16      490.79      545.80    111.83 o
  19   3  16     2458.95     2301.89    260.51 o
  20   3  16      319.04      296.92    123.15 o
  21   3  16       59.55       39.50    147.00 o
  22   3  16      433.45      478.93    180.97 o
  23   3  16      622.35      579.19    187.93 o
  24   3  16       67.92      -16.59    265.02 o
   0   4  16        2.10       57.63     70.75 o
   1   4  16     6158.50     6175.49    175.19 o
   2   4  16       19.39      -45.87     50.05 o
   3   4  16     9413.08     9125.50    219.99 o
   4   4  16    11714.29    11498.29    253.20 o
   5   4  16    15088.06    15124.89    271.12 o
   6   4  16     2730.31     2548.29    115.19 o
   7   4  16      993.97      892.00     78.58 o
   8   4  16      148.51      191.79     57.41 o
   9   4  16     5147.48     5185.91    144.34 o
  10   4  16      390.62      391.64     61.79 o
  11   4  16     2157.56     2212.59    107.35 o
  12   4  16     1347.69     1256.62     98.39 o
  13   4  16     1979.22     2191.50    137.41 o
  14   4  16      563.30      410.52     88.07 o
  15   4  16     1203.76     1190.14    131.08 o
  16   4  16     1009.71     1232.16    160.27 o
  17   4  16      794.05     1087.27    333.52 o
  18   4  16     1579.02     1354.42    225.41 o
  19   4  16      225.93      -91.58    147.44 o
  20   4  16     1336.40     1481.68    245.30 o
  21   4  16     3316.30     3758.03    348.80 o
  22   4  16       82.79      158.49    173.90 o
   1   5  16      109.92       67.72     47.65 o
   2   5  16      170.43      163.00     54.75 o
   3   5  16      727.66      825.04     68.39 o
   4   5  16      254.90      155.01     55.77 o
   5   5  16      419.64      453.51     74.06 o
   6   5  16      313.86      308.04     70.53 o
   7   5  16      238.85      326.38     83.36 o
   8   5  16      352.72      336.81     73.37 o
   9   5  16        5.26      -62.84     89.79 o
  10   5  16      370.24      384.67    110.85 o
  11   5  16      854.26      883.25    131.35 o
  12   5  16      659.22      622.60    126.64 o
  13   5  16      486.95      322.34    116.86 o
  14   5  16     3093.76     3626.97    444.73 o
  15   5  16     2468.38     2414.81    204.76 o
  16   5  16      127.44      147.37    121.03 o
  17   5  16        1.19      -49.97    115.97 o
  18   5  16      394.93      587.90    188.71 o
  19   5  16     2580.64     3025.46    323.57 o
  20   5  16      109.94      187.70    179.26 o
  21   5  16      554.55     1098.90    299.72 o
   0   6  16     1711.10     2119.92    419.75 o
   1   6  16      241.14       85.98     78.40 o
   2   6  16      280.92      253.48     86.86 o
   3   6  16      297.50      334.18     93.40 o
   4   6  16      853.92      845.21    118.22 o
   5   6  16     1452.56     1506.50    176.59 o
   6   6  16       57.24      168.66     94.24 o
   7   6  16      331.14      329.47    107.00 o
   8   6  16     1986.39     1583.89    175.81 o
   9   6  16        3.03      -84.98     94.67 o
  10   6  16      153.22      144.92    157.44 o
  11   6  16       16.49       80.48    103.87 o
  12   6  16      119.43       64.83    108.69 o
  13   6  16       76.19     -103.16    103.16 o
  14   6  16       96.49        9.60    117.43 o
  15   6  16      216.59      331.06    134.92 o
  16   6  16      283.30        6.77    126.50 o
  17   6  16      451.22      420.11    152.90 o
  18   6  16       12.64      134.63    252.80 o
  19   6  16      113.34       85.68    171.64 o
   1   7  16      180.42       44.46     99.02 o
   2   7  16        1.23       93.05    144.17 o
   3   7  16        1.36     -122.80    138.79 o
   4   7  16       29.26     -140.37    140.37 o
   5   7  16        3.74     -144.40    144.40 o
   6   7  16       93.35       20.19    124.62 o
   7   7  16       22.22      102.54    133.24 o
   8   7  16        1.00     -175.95    175.95 o
   9   7  16      328.91      272.69    116.48 o
  10   7  16      989.91     1169.64    236.78 o
  11   7  16      659.95      393.03    139.46 o
  12   7  16      206.17      213.69    141.49 o
  13   7  16       76.52       30.95    158.47 o
  14   7  16      104.84     -118.32    118.32 o
  15   7  16     1384.02     1313.20    228.05 o
  16   7  16        2.91     -127.01    205.83 o
   0   8  16      370.80      207.62    178.92 o
   1   8  16     2422.27     2249.60    271.31 o
   2   8  16      237.03       27.07    112.71 o
   3   8  16     1773.21     1646.06    266.77 o
   4   8  16     3823.04     3146.71    344.04 o
   5   8  16     5505.74     4647.11    413.11 o
   6   8  16     2214.96     1954.76    299.56 o
   7   8  16     1326.94     1034.44    263.05 o
   8   8  16        4.38      -87.47    198.14 o
   9   8  16     1708.96     1542.89    301.84 o
  10   8  16      150.87      218.11    227.50 o
  11   8  16     2089.77     1621.77    324.46 o
   1   9  16      293.45      157.41    260.84 o
   2   9  16       39.28      -99.35    137.15 o
   3   9  16      374.59       69.06    197.36 o
   1   1  17     6713.45     6188.45    174.70 o
   2   1  17     1038.74     1187.53     91.49 o
   3   1  17     4631.47     4529.62    158.30 o
   4   1  17     3552.73     3348.31    146.54 o
   5   1  17     1677.88     1429.84    100.93 o
   6   1  17     7648.35     7129.26    277.30 o
   7   1  17     2527.10     2390.43    143.87 o
   8   1  17    11974.44    12110.57    349.65 o
   9   1  17     1556.99     1438.15    119.78 o
  10   1  17     3021.35     2667.76    119.59 o
  11   1  17     2475.62     2570.67    105.99 o
  12   1  17       11.43       31.44     47.64 o
  13   1  17      223.53      127.53     65.24 o
  14   1  17     5503.11     4958.23    143.88 o
  15   1  17      273.71      235.77     74.92 o
  16   1  17     1924.92     1862.96    125.95 o
  17   1  17      339.80      369.79     98.44 o
  18   1  17      156.75       55.09     86.14 o
  19   1  17      587.61      728.59    117.20 o
  20   1  17       96.11      -50.92     87.39 o
  21   1  17      153.62      211.96    100.09 o
  22   1  17      524.41      383.25    110.46 o
  23   1  17      193.58      138.25    104.46 o
  24   1  17      345.86      186.20    109.02 o
   0   2  17    12088.19    12274.71    333.77 o
   1   2  17       48.75       38.34     49.16 o
   2   2  17     1712.15     1760.90    119.79 o
   3   2  17      884.31      900.99     91.51 o
   4   2  17    13389.03    12843.66    301.10 o
   5   2  17      149.20      129.30     72.38 o
   6   2  17    31369.95    29755.57    489.83 o
   7   2  17      670.07      687.92     81.74 o
   8   2  17      151.66      204.74     62.74 o
   9   2  17     1743.91     1728.20    101.90 o
  10   2  17      128.10      158.64     56.53 o
  11   2  17     2296.82     2327.30    160.10 o
  12   2  17     5430.32     5557.52    149.06 o
  13   2  17     1465.68     1419.69    120.22 o
  14   2  17     9515.82     9757.50    223.90 o
  15   2  17    12773.45    12814.91    265.12 o
  16   2  17      237.67      151.92     91.07 o
  17   2  17       67.20       31.24     73.79 o
  18   2  17      687.34      636.49    113.23 o
  19   2  17     4046.66     4216.14    277.05 o
  20   2  17     4805.24     4628.15    242.95 o
  21   2  17        6.58      -99.63     99.63 o
  22   2  17     1279.78      967.07    200.83 o
  23   2  17       50.80       21.35    111.81 o
  24   2  17      260.73      107.33    107.31 o
   1   3  17      223.94       84.70     73.20 o
   2   3  17      293.00      205.78     68.75 o
   3   3  17      534.26      578.93     83.46 o
   4   3  17      691.91      807.60    108.13 o
   5   3  17        4.51       -4.07     59.52 o
   6   3  17        1.21       33.32     64.99 o
   7   3  17      498.25      430.94     61.20 o
   8   3  17     3215.46     2982.65    118.24 o
   9   3  17       55.07      120.48     52.58 o
  10   3  17      266.06      256.11     62.90 o
  11   3  17      280.86      363.70     65.26 o
  12   3  17      113.53       81.46     52.16 o
  13   3  17     1381.74     1431.81    102.62 o
  14   3  17      118.38       39.52     67.90 o
  15   3  17       31.24      -61.76     61.76 o
  16   3  17      412.03      350.72     78.50 o
  17   3  17     1891.62     1779.16    132.42 o
  18   3  17       16.26      -73.24     86.67 o
  19   3  17       20.35      113.31    108.64 o
  20   3  17        2.02     -106.68    106.68 o
  21   3  17      104.83       -8.04    211.64 o
  22   3  17      180.29       42.18    156.79 o
  23   3  17       68.60       92.02    167.65 o
   0   4  17     7911.27     7553.61    255.73 o
   1   4  17      957.95      950.31     79.35 o
   2   4  17      664.99      665.80     78.18 o
   3   4  17      489.31      621.82     88.96 o
   4   4  17       52.67      -51.80     51.80 o
   5   4  17     2859.96     2653.72    117.00 o
   6   4  17     1272.51     1129.03    107.66 o
   7   4  17       29.40        3.45     51.43 o
   8   4  17     3162.69     3305.08    135.42 o
   9   4  17     3843.72     3760.43    207.67 o
  10   4  17        1.64       60.10     53.17 o
  11   4  17      644.09      689.00     73.80 o
  12   4  17       34.61       31.76     62.60 o
  13   4  17      879.63      873.16    102.30 o
  14   4  17        5.48       -1.54     85.57 o
  15   4  17      349.37      266.59    115.06 o
  16   4  17      751.73      580.54    138.97 o
  17   4  17       13.14      -31.30    113.64 o
  18   4  17       73.59      285.01    169.59 o
  19   4  17      584.31      677.93    204.24 o
  20   4  17       65.10     -146.84    146.84 o
  21   4  17      625.72      510.38    202.89 o
  22   4  17       34.87      141.29    177.92 o
   1   5  17       74.97      119.56     50.35 o
   2   5  17      724.81      659.19     91.66 o
   3   5  17      527.92      521.04     67.43 o
   4   5  17     1076.35     1176.21     85.13 o
   5   5  17     1511.27     1403.20    104.66 o
   6   5  17      382.96      461.25    117.26 o
   7   5  17        5.98      -65.58     66.36 o
   8   5  17     4446.69     4701.72    196.74 o
   9   5  17      272.11      320.83    102.42 o
  10   5  17       75.76      -12.63     88.71 o
  11   5  17      360.51      264.08    110.68 o
  12   5  17      259.24      172.01    104.73 o
  13   5  17      149.06      186.22    110.01 o
  14   5  17     2374.46     2221.56    199.69 o
  15   5  17      108.19       20.69    116.23 o
  16   5  17     1263.34     1313.37    190.62 o
  17   5  17      425.85      425.56    148.61 o
  18   5  17       13.84     -144.38    153.78 o
  19   5  17      100.17      -67.58    159.23 o
  20   5  17       57.10       50.13    235.51 o
   0   6  17      525.31      492.08    110.27 o
   1   6  17     1758.77     1943.84    326.13 o
   2   6  17      363.90      461.70    156.46 o
   3   6  17     1491.62     1410.29    135.53 o
   4   6  17     5542.19     5614.37    235.27 o
   5   6  17     3251.60     3353.18    243.47 o
   6   6  17     8499.70     8964.46    307.59 o
   7   6  17      103.79       13.45     94.90 o
   8   6  17      165.50      227.50    105.57 o
   9   6  17      151.35      285.09    114.68 o
  10   6  17      924.91      861.93    134.25 o
  11   6  17      186.47      -15.93    104.20 o
  12   6  17      742.25      496.52    133.15 o
  13   6  17      132.97      -54.38    109.70 o
  14   6  17     5155.38     5246.29    294.45 o
  15   6  17      388.05      384.76    141.62 o
  16   6  17       81.84      -30.64    130.34 o
  17   6  17      428.52      232.94    144.45 o
  18   6  17      286.70      254.49    183.74 o
   1   7  17        0.18      -88.72     88.72 o
   2   7  17      863.11      492.30    178.75 o
   3   7  17       80.14       76.99    144.88 o
   4   7  17     1554.91     1364.24    232.78 o
   5   7  17        1.31      -52.75    153.90 o
   6   7  17       37.50     -118.41    118.41 o
   7   7  17      148.68      351.40    143.87 o
   8   7  17      559.61      512.39    214.88 o
   9   7  17       10.46      -99.67     99.67 o
  10   7  17       31.28      -51.04    192.91 o
  11   7  17       41.06      -79.43    111.39 o
  12   7  17     1498.86     1525.26    179.08 o
  13   7  17       80.19       31.65    121.39 o
  14   7  17      257.58      295.87    144.26 o
  15   7  17      166.85     -125.27    125.27 o
   0   8  17       55.11       30.75    160.18 o
   1   8  17     1007.41      961.49    198.50 o
   2   8  17      190.39      232.67    125.60 o
   3   8  17      175.57       94.16    182.04 o
   4   8  17     2240.09     1674.85    277.22 o
   5   8  17      815.96      601.94    218.76 o
   6   8  17      378.62      239.21    202.21 o
   7   8  17        5.79     -130.08    185.58 o
   8   8  17       71.61      -56.91    214.95 o
   9   8  17      665.61      268.64    222.96 o
   1   9  17       99.59     -182.73    182.73 o
   0   0  18     2659.48     2413.68    281.48 o
   1   0  18    16882.76    16341.92    501.43 o
   2   0  18     4106.74     3988.98    238.08 o
   3   0  18    40730.61    38983.62    785.08 o
   4   0  18    31151.20    27683.55    604.57 o
   5   0  18      200.38      166.73     93.87 o
   6   0  18     1066.37     1171.94    157.60 o
   7   0  18     5659.56     5436.75    375.92 o
   8   0  18      949.20      968.00    150.12 o
   9   0  18     1152.53     1259.60    170.48 o
  10   0  18      350.62      149.51    111.20 o
  11   0  18     3555.59     3110.16    237.69 o
  12   0  18     6137.73     6000.68    211.76 o
  13   0  18      577.38      460.96     97.22 o
  14   0  18      535.17      322.12     94.67 o
  15   0  18      305.62      372.36     98.88 o
  16   0  18      358.47      263.25    100.26 o
  17   0  18      446.60      356.38    142.05 o
  18   0  18        0.32       11.15    121.36 o
  19   0  18     1179.15     1144.22    194.32 o
  20   0  18      747.91      597.93    166.41 o
  21   0  18     1206.27     1105.83    196.58 o
  22   0  18     3724.17     4257.29    342.26 o
  23   0  18     2016.68     2112.62    382.15 o
  24   0  18     2210.17     2047.72    565.03 o
   1   1  18      678.41      730.19     78.67 o
   2   1  18     9803.24     9699.67    289.59 o
   3   1  18        0.53      -42.43     42.43 o
   4   1  18      519.17      499.69     81.68 o
   5   1  18     8640.48     8145.16    213.48 o
   6   1  18     1015.60     1039.09    129.74 o
   7   1  18     5161.07     5443.29    469.01 o
   8   1  18      863.51      936.55    134.01 o
   9   1  18        4.41      -12.84     66.92 o
  10   1  18      173.46       -5.92     78.59 o
  11   1  18     4143.01     3900.82    129.61 o
  12   1  18       79.36       32.79     48.24 o
  13   1  18       15.36      -47.39     47.39 o
  14   1  18     1257.55     1069.74     89.33 o
  15   1  18      291.84      251.47     67.48 o
  16   1  18      747.45      922.30    100.63 o
  17   1  18      214.43       75.63     87.54 o
  18   1  18     1253.67     1114.47    136.99 o
  19   1  18        0.34      -37.18     86.99 o
  20   1  18      522.70      556.55    117.98 o
  21   1  18      437.96      279.27    105.01 o
  22   1  18      479.50      155.36    147.96 o
  23   1  18      171.35      156.98    116.07 o
  24   1  18        0.14      -97.33     97.33 o
   0   2  18     5310.85     5470.99    220.29 o
   1   2  18     1250.78     1163.37     92.66 o
   2   2  18       35.35       75.60     51.43 o
   3   2  18     2789.59     2723.46    163.10 o
   4   2  18      656.62      541.06     86.09 o
   5   2  18      776.61      801.49     84.55 o
   6   2  18      474.44      304.84     96.10 o
   7   2  18        0.52       24.57     59.55 o
   8   2  18     2449.00     2584.11    199.37 o
   9   2  18       67.25       54.07     54.26 o
  10   2  18       86.65       24.42     54.75 o
  11   2  18        9.64      -18.54     54.17 o
  12   2  18      787.39      728.45     72.43 o
  13   2  18     1138.55     1133.05     81.70 o
  14   2  18      225.86      157.43     64.88 o
  15   2  18       53.46       56.52     72.75 o
  16   2  18      154.03       30.40     75.63 o
  17   2  18      738.39      824.99    102.85 o
  18   2  18      405.33      389.86    102.09 o
  19   2  18      121.50       -7.49    109.59 o
  20   2  18       10.18      -87.49     87.49 o
  21   2  18      294.93      284.03    109.13 o
  22   2  18       96.90       22.49    101.08 o
  23   2  18       99.44       30.86    104.94 o
   1   3  18      567.78      585.21     74.91 o
   2   3  18     4702.56     4729.73    282.19 o
   3   3  18      510.59      512.29     84.81 o
   4   3  18      115.87       38.18     64.54 o
   5   3  18     5291.32     5418.19    196.50 o
   6   3  18     3549.75     3650.43    158.96 o
   7   3  18     5570.23     5187.07    158.77 o
   8   3  18       52.30      123.70     52.67 o
   9   3  18      939.04      875.33     78.50 o
  10   3  18     1826.20     1907.35    102.85 o
  11   3  18     4302.18     3958.87    160.60 o
  12   3  18       18.42       15.92     52.89 o
  13   3  18      356.85      246.05     70.77 o
  14   3  18      112.46      162.76     69.01 o
  15   3  18      716.07      542.78     91.88 o
  16   3  18     1060.25      937.75    110.81 o
  17   3  18     2322.83     2165.58    146.38 o
  18   3  18     1242.63     1203.21    186.58 o
  19   3  18      218.59       13.81    117.53 o
  20   3  18      107.19       87.53    117.89 o
  21   3  18      425.24      518.02    388.25 o
  22   3  18      501.43      270.18    179.80 o
  23   3  18      105.97      493.30    251.09 o
   0   4  18     1998.52     2055.64    175.70 o
   1   4  18     1083.23     1010.94     91.25 o
   2   4  18        2.69      -56.83     59.31 o
   3   4  18     4273.97     4090.90    165.23 o
   4   4  18    27167.21    26675.89    461.77 o
   5   4  18      700.65      721.17     85.12 o
   6   4  18        9.30      -28.65     52.21 o
   7   4  18     2794.37     2650.69    125.82 o
   8   4  18      859.19      836.47     80.93 o
   9   4  18     4259.43     4296.76    156.69 o
  10   4  18     1081.37      966.02     82.87 o
  11   4  18      777.57      757.65     79.93 o
  12   4  18     3669.23     3951.31    163.22 o
  13   4  18      748.92      873.07    103.03 o
  14   4  18       91.87      106.08     91.36 o
  15   4  18      103.67     -100.89    100.89 o
  16   4  18      700.25      689.15    231.54 o
  17   4  18       24.95      -97.72    113.89 o
  18   4  18      300.17      276.92    169.11 o
  19   4  18      424.44      419.04    191.16 o
  20   4  18      259.96      510.10    201.58 o
  21   4  18      158.52       69.44    176.16 o
   1   5  18     2088.08     2151.20    106.92 o
   2   5  18      650.94      714.15     78.83 o
   3   5  18      185.29      272.06     65.46 o
   4   5  18      123.87      111.11     62.38 o
   5   5  18     1983.91     2001.67    134.68 o
   6   5  18     3378.37     3352.89    168.69 o
   7   5  18      364.22      486.27     92.31 o
   8   5  18      600.41      537.52     97.11 o
   9   5  18      433.40      196.10    142.26 o
  10   5  18     1434.42     1379.41    235.28 o
  11   5  18       85.53      198.74    107.35 o
  12   5  18      828.59      809.05    135.04 o
  13   5  18      613.30      627.22    133.13 o
  14   5  18     1347.47     1471.36    209.47 o
  15   5  18      406.99      170.09    126.22 o
  16   5  18       91.17       51.87    167.54 o
  17   5  18       71.54       44.20    159.83 o
  18   5  18     1224.75     1217.74    362.30 o
  19   5  18        8.56      194.60    178.81 o
  20   5  18       30.44     -115.67    169.23 o
   0   6  18      439.89      378.86    186.41 o
   1   6  18      151.96      178.58     97.37 o
   2   6  18        5.80       46.78     71.90 o
   3   6  18      187.35      175.20     91.80 o
   4   6  18      232.41      254.52     96.99 o
   5   6  18        0.89     -129.93    129.93 o
   6   6  18      471.23      514.24    119.71 o
   7   6  18      153.91      170.63    106.29 o
   8   6  18      377.22      259.32    111.19 o
   9   6  18      734.86      566.32    126.75 o
  10   6  18        7.47        0.09    101.36 o
  11   6  18      187.66       40.52    111.90 o
  12   6  18        0.89      -36.88    105.40 o
  13   6  18       23.71       18.56    117.21 o
  14   6  18       49.42      -90.45    115.71 o
  15   6  18      106.63     -122.42    122.42 o
  16   6  18       72.86     -144.28    144.28 o
  17   6  18       37.47     -132.76    132.76 o
   1   7  18      286.32      316.25    152.22 o
   2   7  18      489.36      351.30    166.56 o
   3   7  18      561.56      688.40    190.77 o
   4   7  18      163.74       96.21    157.42 o
   5   7  18     3625.29     3451.26    342.55 o
   6   7  18      304.91      208.64    200.72 o
   7   7  18      656.58      302.27    212.75 o
   8   7  18        1.93     -174.80    174.80 o
   9   7  18        2.13     -114.86    124.17 o
  10   7  18     1856.92     1494.39    228.15 o
  11   7  18      288.73      332.88    135.45 o
  12   7  18        3.30     -113.62    113.62 o
  13   7  18      104.75       36.97    237.36 o
  14   7  18     1322.01     1135.21    179.60 o
   0   8  18     3599.58     3054.69    314.98 o
   1   8  18      778.44      467.93    200.87 o
   2   8  18       62.47       83.61    178.59 o
   3   8  18     1017.03      598.09    219.28 o
   4   8  18     7831.18     7420.58    497.99 o
   5   8  18       71.06     -149.81    180.14 o
   6   8  18       28.81     -119.82    190.31 o
   7   8  18     1345.20     1436.98    282.23 o
   1   1  19     1708.69     1816.49    124.35 o
   2   1  19    30990.44    30221.56    503.02 o
   3   1  19        2.68      -46.53     50.02 o
   4   1  19      250.82      237.69     67.86 o
   5   1  19    18106.46    17176.48    343.73 o
   6   1  19    16266.07    16544.81    337.55 o
   7   1  19    13192.93    12813.06    325.32 o
   8   1  19       90.46       34.12     70.17 o
   9   1  19      431.05      432.88     89.78 o
  10   1  19      363.90      270.15     71.81 o
  11   1  19      291.89      161.92     75.46 o
  12   1  19      301.33      190.08     55.08 o
  13   1  19      244.91      200.59     59.19 o
  14   1  19      545.33      510.67     73.79 o
  15   1  19      510.60      556.66     78.50 o
  16   1  19     5002.89     4434.60    188.26 o
  17   1  19      110.27      -16.22    101.96 o
  18   1  19       27.69       13.89     87.11 o
  19   1  19     4460.56     4327.85    234.37 o
  20   1  19      282.41      453.52    115.44 o
  21   1  19      128.61       61.63     98.59 o
  22   1  19      306.82      250.19    111.67 o
  23   1  19      133.41       96.34    108.85 o
   0   2  19     7419.68     7242.34    322.27 o
   1   2  19    15506.92    15699.64    317.68 o
   2   2  19     8014.76     7678.94    208.38 o
   3   2  19     1540.33     1578.69    189.40 o
   4   2  19      431.12      472.33    121.37 o
   5   2  19     7216.06     6907.01    233.13 o
   6   2  19     1980.68     1672.50    116.63 o
   7   2  19    10953.62    10798.63    259.63 o
   8   2  19       24.87       12.55     61.88 o
   9   2  19      721.37      868.34     84.63 o
  10   2  19        2.85      -17.38     59.83 o
  11   2  19      247.61      210.38     64.39 o
  12   2  19     3686.05     3126.26    166.64 o
  13   2  19      483.21      533.14     69.52 o
  14   2  19     2357.65     2366.12    131.24 o
  15   2  19      674.89      615.08     95.58 o
  16   2  19      234.39      227.24    104.51 o
  17   2  19      357.42      339.88    112.09 o
  18   2  19      462.65      416.48    193.58 o
  19   2  19     1202.80      857.26    132.43 o
  20   2  19     3159.34     3346.41    216.29 o
  21   2  19       84.58       -7.08    101.70 o
  22   2  19       20.50      -77.61    113.61 o
  23   2  19      593.22      654.67    136.06 o
   1   3  19      472.35      358.56     74.64 o
   2   3  19      222.77      145.05     63.16 o
   3   3  19       75.34      128.54     73.70 o
   4   3  19      502.59      305.33     79.31 o
   5   3  19     1890.11     1674.85    128.81 o
   6   3  19       75.61       54.49     60.13 o
   7   3  19     8224.92     8389.33    227.34 o
   8   3  19      139.55      100.57     56.74 o
   9   3  19     5655.18     5234.05    154.70 o
  10   3  19      401.12      452.67     68.16 o
  11   3  19     2199.99     2041.65    117.83 o
  12   3  19      259.63      257.16     61.38 o
  13   3  19       31.98       11.91     61.95 o
  14   3  19      279.38      336.36     76.82 o
  15   3  19     2760.75     2751.26    143.70 o
  16   3  19       74.11      172.15     86.49 o
  17   3  19     1349.13     1351.51    126.93 o
  18   3  19      770.21      525.90    121.73 o
  19   3  19       38.57      116.21    120.51 o
  20   3  19      771.80      710.47    198.84 o
  21   3  19      248.60      383.83    183.10 o
  22   3  19      915.77     1244.90    395.75 o
   0   4  19     3139.08     3143.28    216.64 o
   1   4  19      866.71      866.28     89.62 o
   2   4  19      730.90      713.00     87.04 o
   3   4  19       85.64      118.19     65.71 o
   4   4  19      137.12      244.34     70.49 o
   5   4  19      123.57      -16.47     61.90 o
   6   4  19       33.61       73.92     56.71 o
   7   4  19      108.98       63.51     58.42 o
   8   4  19     1513.61     1343.07     97.98 o
   9   4  19        0.25       -9.77     58.95 o
  10   4  19        4.19      -29.00     65.95 o
  11   4  19      404.84      406.46     76.88 o
  12   4  19      536.08      536.32     92.33 o
  13   4  19      592.38      635.93    100.74 o
  14   4  19      116.35      111.60     84.39 o
  15   4  19      484.86      267.90    120.07 o
  16   4  19       16.21       22.08    114.83 o
  17   4  19       13.24      -70.81    124.72 o
  18   4  19        0.53       86.77    209.34 o
  19   4  19       35.28     -154.35    154.35 o
  20   4  19       35.65     -163.57    163.57 o
  21   4  19       18.51      147.66    254.01 o
   1   5  19      845.41      831.25    106.57 o
   2   5  19     1002.95     1187.79    103.35 o
   3   5  19       60.23      156.04     75.42 o
   4   5  19      563.81      456.67     77.25 o
   5   5  19     3349.27     3555.08    176.88 o
   6   5  19       20.84      104.66     75.96 o
   7   5  19     3574.09     4026.13    192.31 o
   8   5  19      128.06      127.91     81.77 o
   9   5  19       21.01      -91.77     91.77 o
  10   5  19      224.39      125.03    102.65 o
  11   5  19     2450.78     2380.67    377.99 o
  12   5  19      893.78      862.62    183.26 o
  13   5  19      732.41      599.69    136.24 o
  14   5  19      120.91        6.03    168.22 o
  15   5  19     2502.01     2549.25    216.93 o
  16   5  19      277.82      160.34    134.28 o
  17   5  19       34.76      -99.61    129.42 o
  18   5  19      594.37      586.72    210.79 o
  19   5  19      258.53      464.51    204.05 o
   0   6  19     2831.67     3645.87    372.12 o
   1   6  19     5838.27     6219.02    239.21 o
   2   6  19      337.07      377.64    104.66 o
   3   6  19     6250.79     6552.39    255.36 o
   4   6  19     1096.96     1044.77    175.93 o
   5   6  19      585.69      671.44    122.12 o
   6   6  19     1082.69     1076.72    245.54 o
   7   6  19     9578.15    10525.79    352.97 o
   8   6  19      681.58      796.01    136.56 o
   9   6  19        0.23      -84.45    103.48 o
  10   6  19      164.50      -33.78    105.22 o
  11   6  19     3125.69     3358.00    235.45 o
  12   6  19      962.53      937.59    160.63 o
  13   6  19        3.99     -112.31    112.31 o
  14   6  19     1040.57     1041.00    177.62 o
  15   6  19      728.07      642.03    158.94 o
  16   6  19        5.46      -91.52    131.74 o
  17   6  19      245.16      113.67    146.16 o
   1   7  19       30.04      -42.10    132.87 o
   2   7  19     1166.71     1202.91    224.07 o
   3   7  19       23.82       46.33    161.33 o
   4   7  19       47.86      -59.54    156.25 o
   5   7  19     1480.28     1350.44    243.14 o
   6   7  19       37.81        5.55    127.53 o
   7   7  19      553.12      393.80    154.43 o
   8   7  19      400.26       92.77    142.87 o
   9   7  19      663.95      405.43    138.85 o
  10   7  19       30.20      -27.53    125.75 o
  11   7  19     1226.63     1150.74    170.08 o
  12   7  19      252.65      258.49    202.44 o
  13   7  19      179.81     -138.37    150.57 o
   0   8  19       59.56      -18.51    169.04 o
   1   8  19       41.21     -105.71    165.90 o
   2   8  19      529.70      452.56    203.85 o
   3   8  19      116.00      -47.87    172.18 o
   4   8  19      238.63      714.18    226.82 o
   5   8  19      473.87      312.75    218.96 o
   6   8  19      637.74      880.16    239.12 o
   0   0  20     6690.14     5982.81    415.52 o
   1   0  20     2301.94     2216.14    299.79 o
   2   0  20    19648.88    19256.32    880.38 o
   3   0  20     9476.36     9874.22    506.58 o
   4   0  20     3169.47     2814.08    263.85 o
   5   0  20     8155.02     7187.23    441.45 o
   6   0  20     3164.97     2807.40    305.92 o
   7   0  20     3070.63     2836.82    574.19 o
   8   0  20     5906.24     5753.01    564.95 o
   9   0  20       57.51       22.89    104.22 o
  10   0  20    13815.76    12994.37    476.36 o
  11   0  20      815.36      799.86    150.05 o
  12   0  20      194.12      218.79     88.86 o
  13   0  20       35.59      -79.12     79.12 o
  14   0  20      740.39      664.82    114.15 o
  15   0  20     2278.12     2462.15    242.76 o
  16   0  20    11079.71    10770.64    348.41 o
  17   0  20      899.35     1286.34    201.02 o
  18   0  20     1724.20     1619.94    223.97 o
  19   0  20      132.61      -19.35    130.97 o
  20   0  20     1113.18      966.84    196.33 o
  21   0  20       35.67       91.24    146.03 o
  22   0  20       45.85      -49.76    144.89 o
  23   0  20       48.86     -135.26    135.26 o
   1   1  20      255.68      374.98    104.66 o
   2   1  20     3792.89     3436.63    158.99 o
   3   1  20      338.10      324.96     72.42 o
   4   1  20     2668.58     2536.10    128.62 o
   5   1  20      173.56       14.14     62.36 o
   6   1  20     2219.38     2147.22    133.79 o
   7   1  20       86.44       47.01     70.12 o
   8   1  20     4344.45     4285.14    209.25 o
   9   1  20     5286.10     5420.30    233.78 o
  10   1  20      207.75      185.89     76.14 o
  11   1  20       80.19      120.09     58.03 o
  12   1  20      307.95      328.09     62.52 o
  13   1  20       81.94       75.22     75.25 o
  14   1  20     2082.28     1950.94    114.74 o
  15   1  20      221.27      239.30     72.69 o
  16   1  20       94.67      104.70     76.51 o
  17   1  20     6843.23     7028.49    264.47 o
  18   1  20        0.43      -21.50     92.11 o
  19   1  20      512.47      360.93    112.21 o
  20   1  20      188.99      192.63    106.94 o
  21   1  20       14.56       15.67     96.49 o
  22   1  20      306.22      274.76    117.18 o
  23   1  20      268.66       93.32    110.88 o
   0   2  20      940.06     1139.94    240.08 o
   1   2  20     2995.28     3093.78    150.62 o
   2   2  20        0.17       -8.70     55.51 o
   3   2  20       44.63      -23.24     54.86 o
   4   2  20      293.69      224.88     78.43 o
   5   2  20      186.03       66.82     70.67 o
   6   2  20     3212.29     2998.87    151.66 o
   7   2  20        1.98       20.97     63.42 o
   8   2  20      350.74      351.46     79.50 o
   9   2  20     1574.70     1409.36     93.61 o
  10   2  20      199.43       86.17     61.39 o
  11   2  20      809.65      724.73    105.48 o
  12   2  20      958.94      898.44     78.14 o
  13   2  20        5.71       22.59     54.45 o
  14   2  20       71.22      164.18     69.71 o
  15   2  20      159.95      193.23     81.32 o
  16   2  20      876.03      956.84    110.47 o
  17   2  20       22.27      -44.74     77.44 o
  18   2  20      440.54      111.89     99.76 o
  19   2  20       16.20      -91.88     91.88 o
  20   2  20     2217.68     1738.24    169.45 o
  21   2  20      733.69      632.61    132.07 o
  22   2  20        3.68     -106.50    106.50 o
   1   3  20     3306.00     3203.32    166.00 o
   2   3  20     2554.81     2462.49    137.68 o
   3   3  20       38.60      187.25     73.30 o
   4   3  20     1254.87     1127.19    115.81 o
   5   3  20      122.01      114.09     76.06 o
   6   3  20     2305.58     2313.20    351.08 o
   7   3  20     1125.88     1120.44    103.12 o
   8   3  20     8134.95     8128.57    190.13 o
   9   3  20    12841.63    13947.80    274.59 o
  10   3  20     2921.86     2858.02    127.63 o
  11   3  20      662.36      534.87     74.27 o
  12   3  20      292.51      317.28     67.17 o
  13   3  20       45.15      175.32     73.12 o
  14   3  20     2614.85     2192.31    131.08 o
  15   3  20       78.51       39.24     82.13 o
  16   3  20      194.59      171.01     88.67 o
  17   3  20     7876.30     8124.82    283.97 o
  18   3  20      547.34      471.61    131.69 o
  19   3  20      814.23      605.09    176.09 o
  20   3  20      133.11      -75.73    124.51 o
  21   3  20       65.72       14.42    166.97 o
   0   4  20     7740.87     7547.30    273.08 o
   1   4  20     4138.97     4073.48    172.58 o
   2   4  20     5420.00     5315.02    185.00 o
   3   4  20     5521.16     5796.77    212.97 o
   4   4  20     2533.82     2645.04    163.67 o
   5   4  20     4616.81     4895.74    192.99 o
   6   4  20      175.02      147.29     61.17 o
   7   4  20        2.78       45.77     85.75 o
   8   4  20      239.57      325.76    106.35 o
   9   4  20      818.99      743.27     94.78 o
  10   4  20     1645.60     1977.41    167.40 o
  11   4  20      327.02      314.60     74.64 o
  12   4  20      800.95      694.79     97.71 o
  13   4  20      619.20      576.11     99.54 o
  14   4  20      389.59      324.13     91.80 o
  15   4  20     2356.74     2564.39    183.47 o
  16   4  20      164.49      103.63    153.16 o
  17   4  20       13.40      130.02    124.68 o
  18   4  20     1610.77     1929.25    279.64 o
  19   4  20      466.07      326.12    194.86 o
  20   4  20      208.52       88.90    181.91 o
   1   5  20        0.57       23.71     61.48 o
   2   5  20     1204.96     1388.10    110.23 o
   3   5  20     1290.24     1406.67    126.47 o
   4   5  20     1441.78     1558.79    113.16 o
   5   5  20     1361.07     1424.98    125.03 o
   6   5  20      490.27      377.86     90.18 o
   7   5  20       20.03      -62.28     74.28 o
   8   5  20     3507.71     3772.82    196.27 o
   9   5  20      116.24       51.93    158.92 o
  10   5  20     1963.05     1809.97    179.78 o
  11   5  20      129.06       33.13    103.39 o
  12   5  20      121.28     -118.60    143.29 o
  13   5  20       43.35      -15.80    113.65 o
  14   5  20      400.81       91.46    122.99 o
  15   5  20        0.12     -114.42    114.42 o
  16   5  20      503.39      540.91    170.94 o
  17   5  20      720.67      416.11    155.68 o
  18   5  20     1131.76      908.50    559.71 o
   0   6  20      148.46      358.10    186.28 o
   1   6  20       21.12      192.24     99.88 o
   2   6  20      116.44      165.80     95.02 o
   3   6  20     2190.61     2117.40    147.72 o
   4   6  20      236.64      155.90     99.25 o
   5   6  20     3257.04     3204.26    261.70 o
   6   6  20       11.36       43.94    102.77 o
   7   6  20      384.15      483.21    182.78 o
   8   6  20      412.06      405.88    125.67 o
   9   6  20        2.50       53.74    107.79 o
  10   6  20      519.56      413.63    194.47 o
  11   6  20        3.95       68.87    114.42 o
  12   6  20      271.08      251.52    129.13 o
  13   6  20      342.13      502.45    164.95 o
  14   6  20        1.29      -35.76    124.25 o
  15   6  20      936.72     1042.00    178.96 o
  16   6  20       29.96      136.54    165.46 o
   1   7  20       36.03      -61.11    144.46 o
   2   7  20      933.00      709.62    196.30 o
   3   7  20      627.50      211.54    169.06 o
   4   7  20      597.71      304.90    185.10 o
   5   7  20      861.79      752.04    216.89 o
   6   7  20      112.55       20.93    134.25 o
   7   7  20       11.89       24.82    194.45 o
   8   7  20     3514.22     3266.67    280.21 o
   9   7  20     1308.64      944.70    239.14 o
  10   7  20     1311.60     1373.68    174.25 o
  11   7  20      119.17      118.41    132.91 o
  12   7  20      672.01      501.73    369.70 o
   0   8  20      621.47      887.29    222.05 o
   1   8  20      596.19      610.67    203.86 o
   2   8  20     1296.29     1173.60    248.02 o
   3   8  20      226.70      262.27    202.62 o
   4   8  20        6.79        2.01    198.24 o
   1   1  21     3340.77     2926.88    166.60 o
   2   1  21      363.65      317.48     82.47 o
   3   1  21     5783.26     5785.70    191.04 o
   4   1  21      553.17      386.13     69.77 o
   5   1  21     1543.63     1416.07    114.27 o
   6   1  21      938.15      889.84    101.85 o
   7   1  21      276.72      360.34    104.85 o
   8   1  21     4533.89     3842.21    226.58 o
   9   1  21       67.12      -14.64     95.40 o
  10   1  21      200.11      237.98     83.47 o
  11   1  21     3171.26     2992.52    141.78 o
  12   1  21       23.63      -43.49     51.90 o
  13   1  21      789.23      715.83     84.48 o
  14   1  21        4.70      183.52     67.52 o
  15   1  21      339.79      267.28     73.74 o
  16   1  21      124.50       85.68     81.59 o
  17   1  21       54.07      -12.02     92.83 o
  18   1  21     1109.81     1181.41    191.83 o
  19   1  21     4451.69     4361.82    310.47 o
  20   1  21      192.75      248.61    170.71 o
  21   1  21      253.52      111.59    110.53 o
  22   1  21      238.00       36.45    108.08 o
   0   2  21      709.23      552.89    189.50 o
   1   2  21     2779.81     2801.91    177.51 o
   2   2  21     2386.25     2116.62    129.30 o
   3   2  21     1787.57     1757.82    165.35 o
   4   2  21     1568.79     1422.00    145.99 o
   5   2  21     5481.29     5705.33    217.70 o
   6   2  21     2511.88     2351.43    140.33 o
   7   2  21      124.38      135.09     69.21 o
   8   2  21       22.94      155.70     70.09 o
   9   2  21       46.64       63.42     59.68 o
  10   2  21     2625.21     2571.03    185.81 o
  11   2  21      116.80      150.96     66.00 o
  12   2  21     2861.74     2545.08    118.83 o
  13   2  21      520.18      427.00     70.71 o
  14   2  21       44.16       76.65     76.71 o
  15   2  21       97.51      -94.38     94.38 o
  16   2  21       21.02       -9.07     80.34 o
  17   2  21     2152.81     2076.20    149.73 o
  18   2  21       76.52       93.68    101.14 o
  19   2  21       39.84       82.28    115.12 o
  20   2  21       17.39       -1.89    100.82 o
  21   2  21     4391.49     4554.26    263.29 o
   1   3  21    10442.82    10726.78    299.04 o
   2   3  21       37.36      209.98     69.56 o
   3   3  21     6853.17     6747.92    273.21 o
   4   3  21      156.59      190.91     78.66 o
   5   3  21     1750.63     1399.53    138.16 o
   6   3  21     1744.02     1750.92    172.15 o
   7   3  21    12509.47    12470.59    392.85 o
   8   3  21      652.74      719.61     84.03 o
   9   3  21      197.91      234.85     65.16 o
  10   3  21      557.87      613.01     76.50 o
  11   3  21      191.62      214.57     64.44 o
  12   3  21        2.59       29.28     54.49 o
  13   3  21        0.46      -67.69     73.02 o
  14   3  21     2112.62     2071.63    170.85 o
  15   3  21      305.64      291.71     93.86 o
  16   3  21      166.42       65.31    109.87 o
  17   3  21      162.92        9.71     89.36 o
  18   3  21      721.27      801.88    161.35 o
  19   3  21     2479.97     2220.31    231.05 o
  20   3  21      242.33      357.22    145.83 o
  21   3  21       12.42     -112.01    211.90 o
   0   4  21      344.59      307.24    125.51 o
   1   4  21       83.48      109.52     62.36 o
   2   4  21       15.23       60.21     64.07 o
   3   4  21       10.50       -2.19     61.61 o
   4   4  21     2499.48     2552.39    227.98 o
   5   4  21     1774.49     1742.53    140.41 o
   6   4  21      327.55      326.16     76.13 o
   7   4  21     1287.28     1380.18    112.90 o
   8   4  21       33.88      107.25     69.88 o
   9   4  21      141.76      192.11     76.66 o
  10   4  21      108.36      184.80     77.43 o
  11   4  21        4.16        6.84     71.24 o
  12   4  21     4509.36     4928.37    271.71 o
  13   4  21       51.27      -38.21     76.87 o
  14   4  21       33.04       41.60     82.79 o
  15   4  21      544.98      539.12    115.10 o
  16   4  21      741.95      515.27    147.30 o
  17   4  21       12.33       15.26    124.13 o
  18   4  21       51.60       63.51    176.42 o
  19   4  21        1.43       77.64    209.25 o
   1   5  21     5073.29     5382.75    189.37 o
   2   5  21      871.43      865.85     98.46 o
   3   5  21     1235.95     1149.61    108.35 o
   4   5  21       13.66      125.22     68.12 o
   5   5  21      472.60      510.47     96.36 o
   6   5  21      175.85      242.42     88.31 o
   7   5  21    13814.59    14871.75    415.33 o
   8   5  21      745.65      875.15    117.06 o
   9   5  21        7.33      -89.70    103.02 o
  10   5  21        5.43      182.91    113.80 o
  11   5  21      216.17      116.28    143.25 o
  12   5  21       65.61     -105.82    107.58 o
  13   5  21      175.48      100.38    123.38 o
  14   5  21      719.91      667.33    152.71 o
  15   5  21      921.75      791.14    161.63 o
  16   5  21       10.60      -52.10    144.66 o
  17   5  21       38.61     -102.94    148.90 o
   0   6  21     7908.05     9484.41    566.33 o
   1   6  21       48.50      265.87     91.86 o
   2   6  21     2143.51     2418.94    175.60 o
   3   6  21        7.83      -28.33     77.48 o
   4   6  21     4373.47     4501.84    241.38 o
   5   6  21       87.62      161.86    107.40 o
   6   6  21        4.02      -48.63     97.17 o
   7   6  21        0.65       39.20    109.32 o
   8   6  21     4153.72     4177.66    254.59 o
   9   6  21      170.37       40.18    114.24 o
  10   6  21      788.43      617.82    148.65 o
  11   6  21      437.47      327.57    132.53 o
  12   6  21      842.07      733.70    163.23 o
  13   6  21      170.77       22.19    129.53 o
  14   6  21        2.71     -120.37    120.37 o
  15   6  21       41.79      -76.19    135.13 o
   1   7  21      579.82      473.80    177.39 o
   2   7  21      288.01      294.33    176.09 o
   3   7  21        4.58       -4.71    161.81 o
   4   7  21       41.67     -160.88    160.88 o
   5   7  21       13.86      117.63    174.54 o
   6   7  21      107.92       32.53    137.67 o
   7   7  21        0.85      -80.62    138.36 o
   8   7  21      672.25      601.01    177.60 o
   9   7  21      803.56      814.42    191.30 o
  10   7  21      929.03     1077.28    474.54 o
  11   7  21      164.14      -96.16    162.59 o
   0   8  21        7.57      138.96    200.21 o
   1   8  21      749.58      750.74    234.98 o
   2   8  21      190.43     -174.47    174.47 o
   3   8  21        8.51     -182.09    182.09 o
   0   0  22    33782.10    36197.11   1338.74 o
   1   0  22     4549.94     4182.35    285.30 o
   2   0  22     1318.16     1339.22    175.89 o
   3   0  22      525.35      247.82    191.93 o
   4   0  22    30963.66    32287.10    715.12 o
   5   0  22     5595.05     6046.59    536.66 o
   6   0  22     4751.37     4584.00    261.21 o
   7   0  22     3362.80     2956.03    259.21 o
   8   0  22     2182.91     1879.29    218.04 o
   9   0  22      435.14      285.73    131.39 o
  10   0  22     1607.09     1021.93    175.81 o
  11   0  22      666.20      674.87    159.43 o
  12   0  22      559.14      638.74    114.13 o
  13   0  22     1262.19     1204.95    209.55 o
  14   0  22     6336.55     5285.08    258.13 o
  15   0  22       58.57       43.55     97.40 o
  16   0  22      161.48      112.59    103.62 o
  17   0  22      165.55      -53.03    129.25 o
  18   0  22     2094.71     1504.36    292.92 o
  19   0  22      154.23      110.91    147.91 o
  20   0  22     1806.93     1650.90    455.75 o
  21   0  22      433.87      254.73    181.02 o
   1   1  22     3007.87     2905.86    174.52 o
   2   1  22      244.56      249.10     71.74 o
   3   1  22     4576.90     4467.58    230.20 o
   4   1  22      158.81      187.42     67.81 o
   5   1  22     1164.41     1057.66     96.25 o
   6   1  22       22.72      -56.91     56.91 o
   7   1  22     2676.88     2587.13    153.10 o
   8   1  22      494.55      406.35     82.27 o
   9   1  22     2253.34     2368.83    167.78 o
  10   1  22     3502.90     3763.30    214.20 o
  11   1  22     1812.37     1541.13    121.28 o
  12   1  22      350.80      324.67     74.26 o
  13   1  22       91.69      118.25     66.08 o
  14   1  22     1911.74     1802.65    117.80 o
  15   1  22       83.69      -43.33     66.83 o
  16   1  22     3828.39     3716.52    187.91 o
  17   1  22     1864.61     2235.07    346.85 o
  18   1  22     1138.25      937.81    141.53 o
  19   1  22      926.17      860.07    138.36 o
  20   1  22      246.86      268.48    196.66 o
  21   1  22      616.51      566.49    134.06 o
   0   2  22     6060.86     6561.37    454.78 o
   1   2  22       10.96        3.07     64.17 o
   2   2  22      148.28       71.49     64.48 o
   3   2  22      231.39      126.46     73.49 o
   4   2  22     4956.87     5078.76    205.48 o
   5   2  22     1425.92     1463.07    145.64 o
   6   2  22     1190.24     1239.12    140.56 o
   7   2  22       10.93       27.64     68.09 o
   8   2  22      630.63      613.87     92.94 o
   9   2  22      846.52      751.60    101.06 o
  10   2  22      508.10      381.32     69.73 o
  11   2  22       44.52       44.60     64.19 o
  12   2  22      605.95      577.63     75.27 o
  13   2  22       22.88       13.34     59.00 o
  14   2  22      495.04      390.42    110.32 o
  15   2  22       55.14       -4.09     78.78 o
  16   2  22      423.20      254.27     93.48 o
  17   2  22      576.73      541.44    119.82 o
  18   2  22       18.42       50.43    128.45 o
  19   2  22       63.44       91.49    107.50 o
  20   2  22      282.70      396.03    126.65 o
  21   2  22      155.10      -13.12    140.20 o
   1   3  22      204.37      140.51     66.65 o
   2   3  22     2325.89     2599.10    148.86 o
   3   3  22      629.05      704.28     90.44 o
   4   3  22      130.17      104.43     66.63 o
   5   3  22      243.95      176.49     88.10 o
   6   3  22     1583.87     1460.20    141.08 o
   7   3  22      530.33      486.29     88.03 o
   8   3  22      406.69      492.22     83.69 o
   9   3  22     2749.87     2917.28    144.57 o
  10   3  22     6059.83     6130.35    192.38 o
  11   3  22      573.80      667.55     89.05 o
  12   3  22       38.04       -4.96     58.61 o
  13   3  22      112.80      102.36     74.56 o
  14   3  22     1500.65     1348.26    128.04 o
  15   3  22       25.30      -16.70     89.03 o
  16   3  22     6056.05     6232.63    247.04 o
  17   3  22     5003.24     5850.35    246.37 o
  18   3  22     1359.54     1769.11    226.52 o
  19   3  22      192.11      160.72    183.02 o
  20   3  22      122.60      224.15    143.37 o
   0   4  22      134.79      197.10    111.14 o
   1   4  22     2017.89     1986.50    132.24 o
   2   4  22     1498.94     1573.34    119.97 o
   3   4  22      465.27      320.70     77.67 o
   4   4  22       90.91       24.53     78.88 o
   5   4  22      453.46      596.52    101.46 o
   6   4  22       10.58      -18.91     79.85 o
   7   4  22     4078.31     4681.14    188.41 o
   8   4  22      350.81      365.78     83.86 o
   9   4  22       53.00       53.14     72.02 o
  10   4  22      746.87      826.67    103.14 o
  11   4  22     2941.90     2859.02    210.86 o
  12   4  22      948.18      982.41    128.45 o
  13   4  22      245.74      213.04     88.23 o
  14   4  22     3173.78     2879.27    174.18 o
  15   4  22     1803.31     1735.09    166.00 o
  16   4  22      217.19        8.69    130.76 o
  17   4  22      391.97      323.53    145.30 o
  18   4  22      826.57     1025.47    243.57 o
   1   5  22        1.09       71.02     66.59 o
   2   5  22      471.17      568.59     88.04 o
   3   5  22     1491.24     1493.20    121.40 o
   4   5  22      319.95      293.87     77.70 o
   5   5  22       30.75       13.34     80.69 o
   6   5  22        5.97       89.00     85.97 o
   7   5  22       18.55      106.98     88.81 o
   8   5  22      748.31      796.61    116.59 o
   9   5  22     1026.75     1058.22    154.15 o
  10   5  22       81.06       87.95    123.00 o
  11   5  22     2942.14     2869.37    222.62 o
  12   5  22      490.15      432.22    135.77 o
  13   5  22      361.96      450.47    142.98 o
  14   5  22     1214.31     1322.46    182.67 o
  15   5  22        2.76      156.09    137.34 o
  16   5  22      276.38      244.16    149.77 o
   0   6  22       50.78      131.13    175.08 o
   1   6  22       49.89      109.72    120.70 o
   2   6  22     1215.76     1395.77    196.54 o
   3   6  22      217.56      193.59     91.02 o
   4   6  22      329.32      304.07     96.87 o
   5   6  22       22.68        2.92    101.33 o
   6   6  22      191.91      141.73    137.69 o
   7   6  22        5.09      -83.27    107.85 o
   8   6  22      823.36      699.78    144.07 o
   9   6  22      101.24      -22.49    137.62 o
  10   6  22       81.44     -114.78    114.78 o
  11   6  22      239.03      -23.53    159.98 o
  12   6  22      255.62      -50.24    125.85 o
  13   6  22       20.51      -36.87    128.70 o
  14   6  22       10.68       36.57    183.77 o
   1   7  22       14.36       -7.31    150.60 o
   2   7  22      465.66      636.01    198.64 o
   3   7  22      918.02      794.34    217.11 o
   4   7  22       55.14     -160.83    160.83 o
   5   7  22       33.29      -84.01    175.72 o
   6   7  22       10.34     -131.21    131.21 o
   7   7  22      103.16      103.13    151.70 o
   8   7  22     1054.56     1137.08    331.09 o
   9   7  22     1347.88     1189.74    338.90 o
  10   7  22     2457.07     2110.46    284.89 o
   1   1  23      434.04      409.88     90.80 o
   2   1  23        1.91       91.46     71.73 o
   3   1  23     1381.26     1345.34    151.26 o
   4   1  23     1453.74     1639.66    125.57 o
   5   1  23      746.65      837.33    106.29 o
   6   1  23     1256.94     1128.14    102.25 o
   7   1  23      328.56      141.14     72.00 o
   8   1  23      609.40      851.48    126.71 o
   9   1  23       48.34       90.06    101.67 o
  10   1  23      105.32       14.03     83.37 o
  11   1  23     2885.64     2794.04    160.64 o
  12   1  23      420.26      344.47     73.26 o
  13   1  23     3056.24     2918.75    146.44 o
  14   1  23      214.37      238.08     74.63 o
  15   1  23       46.63       31.82     70.15 o
  16   1  23      581.02      477.07    103.61 o
  17   1  23       63.93      -30.94     98.51 o
  18   1  23     2834.29     3005.89    315.87 o
  19   1  23        3.08      -62.01    103.67 o
  20   1  23     3699.77     4194.91    338.52 o
   0   2  23        1.04       17.38     93.19 o
   1   2  23     1067.97     1014.80    113.67 o
   2   2  23      296.49      258.93     75.50 o
   3   2  23      609.02      655.88     92.76 o
   4   2  23    16095.28    15989.47    347.10 o
   5   2  23       62.32       45.28     67.17 o
   6   2  23     4082.62     3880.55    208.57 o
   7   2  23      980.26     1019.36    151.94 o
   8   2  23      715.92      670.61     99.16 o
   9   2  23       28.12      112.06     73.38 o
  10   2  23        6.30       42.72     60.16 o
  11   2  23      280.84      244.74     69.60 o
  12   2  23     3866.71     3856.71    185.90 o
  13   2  23      107.84       57.35     67.61 o
  14   2  23      854.79      799.84    144.00 o
  15   2  23        2.57      -43.11     82.75 o
  16   2  23      527.67      413.79     99.81 o
  17   2  23     1116.06     1154.78    131.35 o
  18   2  23     1445.23     1487.35    166.06 o
  19   2  23      273.60      260.51    120.77 o
  20   2  23     2224.11     2189.97    193.44 o
   1   3  23      610.23      748.66    104.31 o
   2   3  23     4878.29     5444.87    286.27 o
   3   3  23     2063.13     1944.77    134.18 o
   4   3  23      480.49      426.09    104.79 o
   5   3  23      794.17      805.90    113.35 o
   6   3  23     3488.77     3596.91    202.05 o
   7   3  23       91.81      127.56     85.51 o
   8   3  23      316.95      328.68     80.71 o
   9   3  23      694.46      835.85    100.77 o
  10   3  23     5363.82     5942.75    252.08 o
  11   3  23     1499.59     1394.83    122.20 o
  12   3  23       54.18      178.32     64.26 o
  13   3  23      205.48      284.50     90.67 o
  14   3  23     1562.19     1543.41    199.30 o
  15   3  23      193.64       35.34     91.72 o
  16   3  23     1853.52     1996.16    203.23 o
  17   3  23        3.22       15.12     98.10 o
  18   3  23      552.36      519.90    174.70 o
  19   3  23      154.62       72.76    138.09 o
   0   4  23     2251.92     2326.00    227.05 o
   1   4  23      152.80      216.88     81.45 o
   2   4  23     1100.16     1042.55    104.77 o
   3   4  23      405.89      366.58     80.24 o
   4   4  23     1439.72     1612.52    125.82 o
   5   4  23      196.28       71.83     89.69 o
   6   4  23     1173.57     1248.33    131.62 o
   7   4  23        1.59       99.57     74.63 o
   8   4  23      968.70     1063.76    110.11 o
   9   4  23        2.48       20.02     79.00 o
  10   4  23        0.96       35.12     76.13 o
  11   4  23        1.88        5.87     77.41 o
  12   4  23      607.36      734.13    122.47 o
  13   4  23      652.47      757.39    119.35 o
  14   4  23       98.89      -15.04     90.75 o
  15   4  23       13.29       86.76    124.19 o
  16   4  23      472.15      256.61    144.58 o
  17   4  23      312.62      370.68    156.73 o
   1   5  23        6.16       31.85     75.33 o
   2   5  23      315.82      508.85     89.62 o
   3   5  23     2079.26     2252.29    146.06 o
   4   5  23     2169.39     2261.44    146.43 o
   5   5  23      639.86      789.90    123.11 o
   6   5  23     2922.16     3354.20    193.40 o
   7   5  23      310.91      267.43    100.59 o
   8   5  23     1567.29     1783.84    239.35 o
   9   5  23        9.55       63.43    114.09 o
  10   5  23     1675.65     1898.72    230.50 o
  11   5  23      919.17     1180.98    235.80 o
  12   5  23       36.23        9.97    117.61 o
  13   5  23     1985.45     2110.63    420.65 o
  14   5  23     1369.51     1611.56    197.38 o
  15   5  23      330.50      271.03    146.09 o
   0   6  23     2042.86     2068.04    329.96 o
   1   6  23      332.04      622.86    196.25 o
   2   6  23        8.59      -77.19    104.47 o
   3   6  23       41.64       46.64     85.81 o
   4   6  23      143.93       20.15     88.96 o
   5   6  23      407.06      109.60    138.64 o
   6   6  23     3468.77     3842.08    247.55 o
   7   6  23       20.85      -58.23    115.33 o
   8   6  23       13.98       -4.51    117.40 o
   9   6  23       16.88     -116.87    116.87 o
  10   6  23      100.36     -119.75    119.75 o
  11   6  23      273.56      184.28    136.94 o
  12   6  23       13.43     -119.99    172.12 o
   1   7  23       21.12       52.64    160.54 o
   2   7  23     1914.96     1447.44    245.13 o
   3   7  23      147.40      -59.85    171.94 o
   4   7  23      429.13      567.40    218.83 o
   5   7  23      940.73      670.31    230.33 o
   6   7  23     1168.03      799.92    235.36 o
   7   7  23      146.96      -31.59    240.56 o
   8   7  23       54.33     -223.55    223.55 o
   0   0  24     2967.46     2718.70    346.38 o
   1   0  24      156.99      159.11    105.79 o
   2   0  24      209.75       66.25     99.18 o
   3   0  24     1091.40     1400.97    217.86 o
   4   0  24     9716.83    10461.38   1065.83 o
   5   0  24     2504.09     2549.99    203.33 o
   6   0  24       15.90      -11.64     83.88 o
   7   0  24     2285.66     2316.70    197.42 o
   8   0  24       56.48       94.59     93.90 o
   9   0  24        4.54      164.74    129.02 o
  10   0  24      250.10      192.08    177.61 o
  11   0  24     2025.49     2422.46    290.84 o
  12   0  24     2864.61     2668.14    205.73 o
  13   0  24     2686.14     3070.05    215.35 o
  14   0  24      701.14      648.89    129.00 o
  15   0  24     4710.25     5021.04    270.25 o
  16   0  24       39.46       27.60    108.06 o
  17   0  24     2164.39     2034.19    262.54 o
  18   0  24      558.58      457.67    188.48 o
  19   0  24      615.97     1113.45    385.41 o
  20   0  24        4.11     -142.79    142.79 o
   1   1  24        0.31      -15.55     79.57 o
   2   1  24      548.62      503.28     96.41 o
   3   1  24      483.16      439.53    108.09 o
   4   1  24      784.07      695.01     94.66 o
   5   1  24      656.98      689.92     94.99 o
   6   1  24        0.23       97.36     62.66 o
   7   1  24      100.44      -30.26     61.24 o
   8   1  24      109.71      131.52     78.79 o
   9   1  24     1771.94     2024.24    147.81 o
  10   1  24     1303.95     1262.59    126.41 o
  11   1  24      940.08     1052.83    114.36 o
  12   1  24        2.53       68.85     66.66 o
  13   1  24     7150.83     7527.83    215.68 o
  14   1  24       19.38      -67.61     67.61 o
  15   1  24      674.06      736.20    126.09 o
  16   1  24      254.81      199.02    112.03 o
  17   1  24     1311.81     1386.94    165.48 o
  18   1  24      221.38      193.56    218.40 o
  19   1  24        7.99       40.22    113.92 o
  20   1  24       19.24      -41.00    109.25 o
   0   2  24      730.77      647.51    227.06 o
   1   2  24       16.00        6.73     68.05 o
   2   2  24      132.70      140.27     76.44 o
   3   2  24        8.89       58.60     69.48 o
   4   2  24     1666.26     1867.42    137.46 o
   5   2  24      237.60      140.11     74.47 o
   6   2  24      877.94      938.94    107.96 o
   7   2  24       21.12       51.44     82.92 o
   8   2  24     1317.18     1240.47    119.14 o
   9   2  24       90.36       47.02     76.92 o
  10   2  24       93.55      128.15     70.86 o
  11   2  24       35.60      -50.55     85.28 o
  12   2  24     1686.87     1656.27    125.47 o
  13   2  24       23.59       24.57     68.84 o
  14   2  24      306.42      317.08    101.61 o
  15   2  24      283.68      361.85     97.85 o
  16   2  24        6.66       43.74     90.33 o
  17   2  24      300.90      147.47     99.04 o
  18   2  24      248.68      165.87    117.08 o
  19   2  24        3.35      -11.20    112.26 o
   1   3  24     2422.71     2225.33    159.86 o
   2   3  24       24.17       36.21     67.63 o
   3   3  24     4202.78     4219.85    230.89 o
   4   3  24       10.25      120.04     72.82 o
   5   3  24     1372.79     1495.46    126.56 o
   6   3  24       59.64       58.37     78.35 o
   7   3  24        0.65       24.89     79.68 o
   8   3  24     1898.32     2040.32    166.10 o
   9   3  24      967.31     1028.30    112.63 o
  10   3  24     3701.49     4083.31    193.82 o
  11   3  24     2045.29     2090.40    133.70 o
  12   3  24       59.47      119.49     77.65 o
  13   3  24     6572.50     7028.79    259.14 o
  14   3  24      896.19     1285.96    122.02 o
  15   3  24      669.21      786.80    110.29 o
  16   3  24     1104.15     1173.89    220.58 o
  17   3  24     1270.40     1178.02    140.11 o
  18   3  24     1399.11     1504.01    248.65 o
   0   4  24       34.07       40.95    116.78 o
   1   4  24      307.98      294.77     93.69 o
   2   4  24        2.53       13.47     65.60 o
   3   4  24     1141.82     1278.54    155.17 o
   4   4  24      697.09      692.31    102.08 o
   5   4  24      743.96      718.17     99.88 o
   6   4  24       67.52      216.17     91.47 o
   7   4  24      161.04      346.62     88.27 o
   8   4  24     2498.07     2316.50    153.67 o
   9   4  24       25.32      108.37     80.95 o
  10   4  24      291.25      219.68     88.32 o
  11   4  24      774.35      946.23    115.05 o
  12   4  24      595.75      577.89    195.23 o
  13   4  24      775.17      878.70    136.76 o
  14   4  24     1031.42     1293.16    134.19 o
  15   4  24     1813.25     1633.47    204.09 o
  16   4  24      744.19      652.88    166.19 o
   1   5  24       86.06      222.65     87.72 o
   2   5  24     4391.36     4458.67    202.43 o
   3   5  24      500.14      584.49     99.97 o
   4   5  24      396.19      417.45     92.31 o
   5   5  24     2307.82     2575.41    157.29 o
   6   5  24      991.69     1091.32    128.78 o
   7   5  24       50.87      109.86     93.27 o
   8   5  24       27.18       88.79     94.64 o
   9   5  24      131.06      353.48    129.58 o
  10   5  24       60.21     -130.40    155.19 o
  11   5  24      173.02       67.73    131.32 o
  12   5  24     1731.33     2009.43    207.93 o
  13   5  24     3450.29     4032.91    282.17 o
  14   5  24       82.06      137.18    180.66 o
   0   6  24      187.91      384.43    210.88 o
   1   6  24       10.23       36.46    122.21 o
   2   6  24      159.29      347.00    124.54 o
   3   6  24      170.53      112.86     96.74 o
   4   6  24      530.69      587.46    115.00 o
   5   6  24      141.20      168.10    101.61 o
   6   6  24      457.51      360.98    156.03 o
   7   6  24       22.78       55.40    120.40 o
   8   6  24       25.15       61.14    124.09 o
   9   6  24      264.02      274.69    143.51 o
  10   6  24     1114.06     1588.12    259.60 o
  11   6  24       51.33      -39.87    176.16 o
   1   7  24      492.07      579.11    205.18 o
   2   7  24     1350.46     1707.47    271.86 o
   3   7  24      354.42      367.34    203.71 o
   4   7  24      368.86       75.65    196.07 o
   1   1  25       44.55      -36.11     69.90 o
   2   1  25     2516.61     2502.54    231.36 o
   3   1  25     4061.53     4466.37    223.79 o
   4   1  25       27.70      179.10     75.83 o
   5   1  25     1300.57     1358.60    124.06 o
   6   1  25     2382.78     2238.39    150.93 o
   7   1  25      377.24      210.85     76.44 o
   8   1  25      279.80      397.23     92.34 o
   9   1  25      837.70      876.27    113.20 o
  10   1  25     4817.42     4808.37    221.95 o
  11   1  25      949.53     1182.08    110.51 o
  12   1  25      221.86      192.24    105.25 o
  13   1  25     3437.70     3330.83    180.16 o
  14   1  25      951.48     1053.59    109.29 o
  15   1  25      391.52      151.70     83.44 o
  16   1  25     1109.50     1008.08    126.58 o
  17   1  25      455.36      410.59    129.50 o
  18   1  25     1749.60     1794.04    184.83 o
  19   1  25      120.66      155.30    121.87 o
   0   2  25        9.52       99.04    113.58 o
   1   2  25      241.63      348.31     88.23 o
   2   2  25      215.68      109.76     93.56 o
   3   2  25       46.93      -63.15     63.15 o
   4   2  25      119.33      194.91     78.69 o
   5   2  25     4710.63     4770.63    211.58 o
   6   2  25     2127.91     2208.35    151.13 o
   7   2  25      303.10      270.77     94.98 o
   8   2  25     1432.62     1206.67    140.29 o
   9   2  25      512.31      427.01     97.65 o
  10   2  25       99.39       56.40     70.80 o
  11   2  25      138.27      124.84     76.32 o
  12   2  25      287.75      237.96     83.20 o
  13   2  25       83.04       55.79     68.14 o
  14   2  25     1272.04     1371.55    160.33 o
  15   2  25       75.84      -26.99     89.99 o
  16   2  25     2157.57     2174.92    166.35 o
  17   2  25     1876.31     1989.45    213.20 o
  18   2  25       71.86      -57.04    140.05 o
   1   3  25     1362.97     1425.76    138.34 o
   2   3  25      529.00      716.38    119.90 o
   3   3  25     5170.22     5382.05    227.38 o
   4   3  25      140.92      149.86     76.08 o
   5   3  25      988.66     1028.83    110.09 o
   6   3  25        2.63      -53.92     70.39 o
   7   3  25     1030.88      900.67    238.08 o
   8   3  25       85.20      123.12     88.10 o
   9   3  25       49.76      164.91     82.96 o
  10   3  25        1.12      -66.66     75.74 o
  11   3  25     2635.12     2700.33    185.52 o
  12   3  25       11.43       57.97     79.09 o
  13   3  25     2151.79     2247.51    148.98 o
  14   3  25      353.30      340.84     93.24 o
  15   3  25     1415.50     1654.01    138.06 o
  16   3  25       42.45      -26.07     86.50 o
  17   3  25       82.24     -101.73    101.73 o
   0   4  25        6.44      -35.00    156.39 o
   1   4  25      316.20      296.59     91.64 o
   2   4  25        1.20      -23.92     73.87 o
   3   4  25      588.49      495.68     96.05 o
   4   4  25     1290.53     1520.04    154.69 o
   5   4  25      337.09      365.23     89.49 o
   6   4  25       33.04       33.42     78.80 o
   7   4  25      519.06      630.27    100.46 o
   8   4  25      156.77      154.20     84.89 o
   9   4  25       15.30       47.90     81.55 o
  10   4  25       30.50      126.81     87.17 o
  11   4  25       15.21       -7.43     98.60 o
  12   4  25       82.98      104.09    102.78 o
  13   4  25      801.04      886.13    139.93 o
  14   4  25      697.31      698.48    136.71 o
  15   4  25      695.28      417.47    164.21 o
   1   5  25        0.33       97.97     84.30 o
   2   5  25      478.26      579.26    115.23 o
   3   5  25     2658.11     3381.99    191.04 o
   4   5  25       29.24       73.65     96.73 o
   5   5  25      244.40      190.11     84.52 o
   6   5  25     1445.56     1436.50    167.49 o
   7   5  25     2728.55     3045.58    196.25 o
   8   5  25     1169.39     1482.61    155.24 o
   9   5  25      207.13      265.11    132.78 o
  10   5  25      724.35      676.64    217.91 o
  11   5  25     1154.83     1498.02    190.35 o
  12   5  25      219.07      112.16    276.59 o
  13   5  25     1051.13     1268.09    245.98 o
   0   6  25     1670.43     2095.62    342.01 o
   1   6  25      112.59      236.53    140.43 o
   2   6  25       61.51      187.36    126.97 o
   3   6  25       17.63       -7.01    106.70 o
   4   6  25      579.97      565.68    116.91 o
   5   6  25     2094.71     2095.36    169.81 o
   6   6  25     1531.20     1561.16    158.08 o
   7   6  25      171.92      166.58    131.80 o
   8   6  25      208.05      193.03    180.76 o
   9   6  25      227.65      185.44    211.64 o
   0   0  26      918.08      919.93    235.96 o
   1   0  26      415.71      248.67    176.60 o
   2   0  26      122.47      101.22    163.60 o
   3   0  26     5350.17     5234.53    354.64 o
   4   0  26     1599.09     1784.25    217.31 o
   5   0  26     1142.19     1091.29    179.05 o
   6   0  26     1083.90     1136.93    153.68 o
   7   0  26      422.88      275.52    114.01 o
   8   0  26      936.68      858.48    144.15 o
   9   0  26     1418.70     1437.10    179.21 o
  10   0  26     1705.72     1760.64    191.95 o
  11   0  26      175.09      -32.56    148.30 o
  12   0  26     1035.62     1148.32    153.46 o
  13   0  26       53.51     -112.68    112.68 o
  14   0  26     1836.27     1673.55    180.11 o
  15   0  26      534.37      458.96    130.67 o
  16   0  26      155.45       17.37    222.83 o
  17   0  26       26.15      210.45    173.49 o
  18   0  26       38.33     -105.07    150.61 o
   1   1  26     3783.64     4301.09    226.68 o
   2   1  26      586.87      599.30    107.61 o
   3   1  26      416.73      542.51    104.72 o
   4   1  26      367.25      325.19    153.88 o
   5   1  26       37.81       47.59     71.50 o
   6   1  26     1309.07     1465.12    152.26 o
   7   1  26      768.16      904.59    103.04 o
   8   1  26      310.01      273.93     79.99 o
   9   1  26       77.59      226.99     85.93 o
  10   1  26      758.49      835.55    117.15 o
  11   1  26     1472.87     1479.42    122.66 o
  12   1  26     2028.53     2344.42    131.24 o
  13   1  26      228.49      133.13     78.30 o
  14   1  26       93.55      176.37     81.75 o
  15   1  26      382.61      483.94    185.55 o
  16   1  26      263.77      139.54    100.44 o
  17   1  26      125.91      167.89    120.90 o
  18   1  26        0.01      -73.39    110.72 o
   0   2  26      233.94      216.84    137.41 o
   1   2  26      143.96      183.29     82.62 o
   2   2  26      265.84      133.68     83.70 o
   3   2  26        6.78       16.03     77.19 o
   4   2  26      524.22      609.94     99.93 o
   5   2  26      411.66      556.10     99.61 o
   6   2  26       40.73      102.21     76.74 o
   7   2  26      177.37      259.56     85.90 o
   8   2  26      118.19       16.82     85.63 o
   9   2  26       13.34        9.11     88.06 o
  10   2  26      262.61      309.79     82.77 o
  11   2  26      153.00      164.41     80.71 o
  12   2  26      631.91      650.87    102.36 o
  13   2  26       19.44      -14.60     68.31 o
  14   2  26        0.11      -23.75     80.80 o
  15   2  26        6.07      -43.48     83.07 o
  16   2  26     1173.01     1091.40    167.02 o
  17   2  26       69.06      -86.83     99.52 o
   1   3  26      423.04      452.77    103.06 o
   2   3  26        5.83      -73.52     73.52 o
   3   3  26      122.89      153.32     78.93 o
   4   3  26      812.88      726.63    106.70 o
   5   3  26      130.43      237.32     84.34 o
   6   3  26        2.97      -82.32     82.32 o
   7   3  26     1495.62     1589.11    137.02 o
   8   3  26      290.07      521.79    111.69 o
   9   3  26      273.44      401.60     96.29 o
  10   3  26        1.28      -28.85     80.61 o
  11   3  26     1392.08     1555.00    168.80 o
  12   3  26      642.80      702.03    118.51 o
  13   3  26     1089.10     1274.04    125.94 o
  14   3  26        2.14      140.28     87.96 o
  15   3  26      650.96      673.56    111.88 o
  16   3  26      224.09      162.31     97.47 o
   0   4  26     1488.51     1447.37    412.66 o
   1   4  26     2271.40     2478.85    173.41 o
   2   4  26       86.87      217.60     92.39 o
   3   4  26     6615.84     7404.52    240.20 o
   4   4  26       81.51      206.18     85.50 o
   5   4  26      363.25      406.90     94.55 o
   6   4  26     2061.30     2149.58    155.40 o
   7   4  26        1.52       15.89     75.39 o
   8   4  26      805.52      700.46    109.55 o
   9   4  26      138.58      248.89     92.70 o
  10   4  26     1226.60     1454.73    138.50 o
  11   4  26      383.98      449.24    119.99 o
  12   4  26      290.99      342.82    116.98 o
  13   4  26       26.52      -74.24    105.12 o
  14   4  26     1824.26     1921.47    232.42 o
   1   5  26     2744.74     3049.29    194.26 o
   2   5  26     1446.05     1625.32    151.69 o
   3   5  26      393.68      488.33     99.01 o
   4   5  26        2.98      -48.99     90.27 o
   5   5  26      778.50      651.81    106.51 o
   6   5  26     3053.42     3312.39    185.06 o
   7   5  26        0.68      101.12     86.19 o
   8   5  26      140.95      154.30    108.50 o
   9   5  26       51.54      189.65    128.85 o
  10   5  26     1636.36     2060.63    284.76 o
  11   5  26       11.54       13.46    169.23 o
   0   6  26       33.98      429.39    213.87 o
   1   6  26       25.45      167.80    176.00 o
   2   6  26      127.36      252.19    252.46 o
   3   6  26     1030.41      879.63    253.11 o
   4   6  26        1.19       45.27     96.71 o
   5   6  26      377.08      554.83    121.65 o
   6   6  26      280.59      263.03    137.94 o
   7   6  26      174.60      165.06    315.50 o
   1   1  27     4002.64     4248.29    226.63 o
   2   1  27     3929.78     4605.27    239.83 o
   3   1  27      220.27      215.83     91.67 o
   4   1  27       97.88      212.77     87.70 o
   5   1  27     1337.18     1298.42    125.94 o
   6   1  27     5313.20     5597.60    288.89 o
   7   1  27       23.43      -18.50     77.36 o
   8   1  27      573.45      663.49    126.81 o
   9   1  27     5072.07     5400.16    222.32 o
  10   1  27      879.78      914.20    122.57 o
  11   1  27      142.65      196.06     81.00 o
  12   1  27        3.76      -64.08     64.08 o
  13   1  27        3.27      -14.28     68.84 o
  14   1  27     1310.51     1370.06    124.01 o
  15   1  27       60.89        9.59     94.48 o
  16   1  27      238.41      343.27    111.66 o
   0   2  27     3567.95     3746.68    309.65 o
   1   2  27      864.14      837.73    187.65 o
   2   2  27     1613.64     1520.73    145.01 o
   3   2  27      223.14      191.82     89.60 o
   4   2  27       23.45       24.88     90.38 o
   5   2  27     1614.32     1930.53    150.06 o
   6   2  27      278.12      331.90     90.42 o
   7   2  27     2856.98     2906.46    177.36 o
   8   2  27     2070.39     1988.20    171.72 o
   9   2  27     1701.34     1822.07    175.75 o
  10   2  27     1730.90     1700.80    133.29 o
  11   2  27       57.92       84.27     79.89 o
  12   2  27       55.08      103.02     92.12 o
  13   2  27     2685.38     2726.62    145.11 o
  14   2  27       36.88       38.21    109.12 o
  15   2  27      211.28      305.51     98.65 o
  16   2  27     3084.85     3171.10    221.28 o
   1   3  27     1303.61     1539.34    145.56 o
   2   3  27      266.02      474.18    105.07 o
   3   3  27        7.59       49.61     82.75 o
   4   3  27      456.89      335.15     91.42 o
   5   3  27      324.24      279.52     90.48 o
   6   3  27       50.43      106.64     89.67 o
   7   3  27      208.45      310.72     94.63 o
   8   3  27      272.99      412.93    100.20 o
   9   3  27      787.51      909.89    117.15 o
  10   3  27       45.45       39.52     85.51 o
  11   3  27      381.92      242.96     97.77 o
  12   3  27        0.02      207.99    115.68 o
  13   3  27      220.68      183.72    118.66 o
  14   3  27       27.93       75.06     92.67 o
   0   4  27      452.19      591.59    156.29 o
   1   4  27      111.71      213.54     91.87 o
   2   4  27      142.64      357.99     97.94 o
   3   4  27       78.31       89.29     86.55 o
   4   4  27        0.14       75.01     79.63 o
   5   4  27       29.67      216.41     86.16 o
   6   4  27       64.13       12.49     83.05 o
   7   4  27      109.09       30.55     75.71 o
   8   4  27      929.77      965.79    118.67 o
   9   4  27        0.94      -15.22     86.62 o
  10   4  27       74.87      218.39    100.61 o
  11   4  27       19.41       95.99    107.23 o
  12   4  27      281.79      194.40    141.02 o
  13   4  27       43.74       -5.01    133.76 o
   1   5  27     4972.58     5344.71    299.13 o
   2   5  27     1654.54     1724.20    160.96 o
   3   5  27       61.05       42.53    122.92 o
   4   5  27       18.87      312.22    106.32 o
   5   5  27      678.29      776.33    110.79 o
   6   5  27      737.34      677.66    112.40 o
   7   5  27      388.24      479.35    130.97 o
   8   5  27     1380.95     1620.67    270.15 o
   9   5  27     1800.00     2138.98    293.94 o
  10   5  27      342.24      255.56    196.54 o
   0   6  27       28.02      521.01    230.36 o
   1   6  27      526.47      344.53    222.83 o
   2   6  27     1908.68     2345.43    232.01 o
   3   6  27     2343.52     2502.94    479.99 o
   4   6  27     1566.73     1627.80    419.60 o
   0   0  28     2101.83     2413.42    367.30 o
   1   0  28       10.43      -63.92    107.99 o
   2   0  28     5227.64     4912.26    352.20 o
   3   0  28     2376.84     2101.30    240.35 o
   4   0  28      551.27      652.11    153.96 o
   5   0  28        3.85      232.03    146.14 o
   6   0  28      459.77      462.08    153.35 o
   7   0  28       55.70      134.86    194.20 o
   8   0  28        1.33       75.14    111.07 o
   9   0  28     1187.78     1595.65    195.38 o
  10   0  28     5809.26     6590.20    343.46 o
  11   0  28      893.14      721.68    158.57 o
  12   0  28     2224.92     2198.27    182.21 o
  13   0  28      863.49      889.86    155.66 o
  14   0  28      670.95      515.75    143.34 o
  15   0  28       14.04      -34.00    120.07 o
   1   1  28     1475.83     1775.26    168.38 o
   2   1  28     3235.78     3600.27    290.09 o
   3   1  28       76.37      132.05     86.81 o
   4   1  28      386.92      392.66    102.61 o
   5   1  28     1051.66     1108.50    130.70 o
   6   1  28     1172.87     1182.27    125.18 o
   7   1  28      145.44      217.73     88.30 o
   8   1  28       53.09       73.78    101.24 o
   9   1  28     2197.66     2128.10    150.41 o
  10   1  28        9.16      -45.82     77.91 o
  11   1  28      951.73     1088.56    115.70 o
  12   1  28      182.85      179.73     84.28 o
  13   1  28       86.94      137.55     76.84 o
  14   1  28       19.62      -69.80     73.81 o
  15   1  28       86.18      133.68    105.40 o
   0   2  28      988.12     1088.07    186.54 o
   1   2  28        5.72       98.75     88.72 o
   2   2  28       18.41      157.64     88.13 o
   3   2  28        0.24       24.02     81.58 o
   4   2  28      116.66      137.63     88.47 o
   5   2  28        0.81       31.34     85.08 o
   6   2  28        4.96       97.01     82.17 o
   7   2  28       30.24       85.36     83.25 o
   8   2  28      457.79      516.00    107.22 o
   9   2  28      226.79      239.10     98.33 o
  10   2  28        4.34      -26.28     81.58 o
  11   2  28        0.04      -21.75     77.82 o
  12   2  28        3.77       38.48     81.36 o
  13   2  28        1.23      -55.07     72.72 o
  14   2  28      164.94       89.35     92.44 o
   1   3  28      981.86     1242.10    138.73 o
   2   3  28     8090.26     9006.96    356.95 o
   3   3  28     1005.60     1164.87    139.83 o
   4   3  28      437.40      565.12    111.80 o
   5   3  28      274.45      271.71     93.69 o
   6   3  28     3477.14     3686.61    203.35 o
   7   3  28       46.04      135.38     89.01 o
   8   3  28        9.64       80.22    107.46 o
   9   3  28      589.25      652.63    103.80 o
  10   3  28        2.56      -53.33    114.92 o
  11   3  28     1424.97     1571.91    147.90 o
  12   3  28        2.07        8.67    107.11 o
  13   3  28        8.33      -28.36    169.97 o
   0   4  28    11203.91    12239.82    507.73 o
   1   4  28      420.41      418.10    111.29 o
   2   4  28     1408.58     1575.86    185.76 o
   3   4  28      330.22      444.22    107.67 o
   4   4  28     6198.16     7253.10    273.07 o
   5   4  28      186.99      412.53    100.48 o
   6   4  28       43.57      170.41     90.53 o
   7   4  28       12.28       75.17     79.45 o
   8   4  28      735.41      894.67    110.00 o
   9   4  28     1441.87     1715.52    149.48 o
  10   4  28      975.95     1053.51    181.96 o
  11   4  28       82.09      128.00    141.54 o
   1   5  28     2851.04     2944.71    201.21 o
   2   5  28       45.90       79.49     92.45 o
   3   5  28       25.21      122.59     97.94 o
   4   5  28       14.84      208.83    118.98 o
   5   5  28       53.19      160.20     92.42 o
   6   5  28       46.06       41.19     92.75 o
   7   5  28      572.41      600.59    130.31 o
   1   1  29      776.48      886.70    125.48 o
   2   1  29       21.74       67.81     85.08 o
   3   1  29      569.34      484.18    155.62 o
   4   1  29      196.52      204.94     94.67 o
   5   1  29        8.17      169.87     95.84 o
   6   1  29      705.07      978.73    133.59 o
   7   1  29     2182.21     2057.03    165.40 o
   8   1  29     2920.41     3135.12    203.26 o
   9   1  29       93.79      152.74     91.33 o
  10   1  29      711.95      687.66    111.81 o
  11   1  29      898.29     1034.43    130.75 o
  12   1  29      427.32      437.84     82.37 o
  13   1  29     1133.01     1439.21    121.97 o
  14   1  29     1432.37     1505.71    123.60 o
   0   2  29     5338.85     5875.37    398.44 o
   1   2  29      438.66      593.26    115.55 o
   2   2  29      923.44      953.82    133.02 o
   3   2  29      813.59     1142.07    137.76 o
   4   2  29      282.31      374.57    102.24 o
   5   2  29       49.41       77.32     89.69 o
   6   2  29     2828.13     3072.50    220.37 o
   7   2  29     3973.40     4658.55    231.68 o
   8   2  29     1421.54     1837.50    156.37 o
   9   2  29      128.85       55.50     89.58 o
  10   2  29     2074.43     2005.49    158.76 o
  11   2  29     1404.03     1488.79    145.27 o
  12   2  29     1474.28     1585.65    185.32 o
  13   2  29       59.69      116.03     91.04 o
   1   3  29       11.74      117.49     94.64 o
   2   3  29     2244.12     2541.02    189.45 o
   3   3  29       92.99       98.85     93.05 o
   4   3  29      536.69      553.77    113.21 o
   5   3  29      348.89      430.09    100.69 o
   6   3  29     2380.23     2818.83    245.95 o
   7   3  29        9.83       45.20     89.20 o
   8   3  29     2280.54     2751.86    232.47 o
   9   3  29        3.42      113.20     83.71 o
  10   3  29      121.83       34.56     95.25 o
  11   3  29       12.28      177.79    112.22 o
   0   4  29     1754.83     2189.51    402.41 o
   1   4  29       14.64       34.41     88.88 o
   2   4  29       16.49       87.48     93.30 o
   3   4  29       23.01      216.48     99.06 o
   4   4  29        5.38      148.23     96.27 o
   5   4  29       61.63       33.67     86.68 o
   6   4  29      226.95      172.20     95.94 o
   7   4  29      131.14      280.95     89.59 o
   8   4  29     1212.96     1255.93    138.28 o
   9   4  29      182.15      242.21    104.55 o
   1   5  29      126.56      359.64    107.53 o
   2   5  29     2429.81     2602.31    195.58 o
   3   5  29      342.49      428.02    138.64 o
   4   5  29      607.13      462.73    137.85 o
   0   0  30       96.81      150.94    178.32 o
   1   0  30      174.25      438.07    155.23 o
   2   0  30     4606.24     5173.79    376.69 o
   3   0  30      436.95      676.32    174.42 o
   4   0  30     1430.93     2130.68    255.19 o
   5   0  30      594.55      679.11    173.08 o
   6   0  30      148.89       28.09    131.10 o
   7   0  30       83.57       78.68    134.68 o
   8   0  30      428.34      361.09    180.37 o
   9   0  30       98.25      183.20    167.67 o
  10   0  30      289.34      276.49    140.24 o
  11   0  30        4.37      -34.52    118.96 o
  12   0  30     5248.97     5969.50    283.59 o
   1   1  30       94.10      160.03    119.77 o
   2   1  30     1814.87     2183.94    180.62 o
   3   1  30     1071.42     1196.35    143.43 o
   4   1  30       73.96       91.43     91.96 o
   5   1  30      692.48      533.30    136.76 o
   6   1  30      406.88      541.64    135.09 o
   7   1  30      273.31      471.10    115.37 o
   8   1  30       72.58      274.23     97.80 o
   9   1  30      161.72      131.58     92.32 o
  10   1  30        8.55       92.01     93.43 o
  11   1  30      132.11      173.46     92.66 o
  12   1  30        9.90      115.17     82.25 o
   0   2  30     1305.01     1277.30    295.11 o
   1   2  30      247.66      274.33    102.78 o
   2   2  30      422.63      585.21    167.87 o
   3   2  30       64.18       68.17     90.58 o
   4   2  30      480.28      662.43    124.17 o
   5   2  30       51.20      119.77     93.17 o
   6   2  30        1.12       96.01     91.61 o
   7   2  30      255.22      417.23    107.27 o
   8   2  30      402.73      437.94    134.31 o
   9   2  30      455.54      380.19    108.11 o
  10   2  30       31.92       60.52     97.74 o
  11   2  30       57.06       61.90     94.11 o
   1   3  30     1085.73     1323.58    149.35 o
   2   3  30      976.58     1046.67    145.73 o
   3   3  30     1063.33     1070.44    139.48 o
   4   3  30       73.85      203.54    100.67 o
   5   3  30     1051.13     1389.98    219.52 o
   6   3  30       63.99      148.67     94.33 o
   7   3  30     1021.54     1072.14    131.98 o
   8   3  30      113.87      102.45     95.42 o
   9   3  30      229.34      296.10    109.46 o
   0   4  30       60.90      301.85    149.41 o
   1   4  30     2034.55     2361.05    190.19 o
   2   4  30     2323.95     2773.75    202.95 o
   3   4  30     3034.50     3255.33    214.10 o
   4   4  30      540.13      765.24    129.01 o
   5   4  30     1605.10     1290.61    154.59 o
   6   4  30      261.56      310.61    101.37 o
   1   1  31      414.87      638.37    131.91 o
   2   1  31      659.99      991.69    140.41 o
   3   1  31      836.77     1417.39    156.93 o
   4   1  31       46.14       74.61    112.81 o
   5   1  31      164.43      186.16    132.29 o
   6   1  31      748.66      569.98    119.54 o
   7   1  31      928.04      961.50    216.86 o
   8   1  31       12.79       11.48     94.97 o
   9   1  31      375.32      461.88    112.52 o
  10   1  31      296.27      176.49    101.84 o
   0   2  31     1156.68     1651.71    237.44 o
   1   2  31      832.48     1056.44    141.38 o
   2   2  31      488.95      653.21    136.59 o
   3   2  31       81.81      164.24    110.48 o
   4   2  31     1443.71     1450.81    157.78 o
   5   2  31      653.86      837.47    138.81 o
   6   2  31      282.76      381.40    126.89 o
   7   2  31     1451.04     1536.64    164.93 o
   8   2  31        0.30       44.51     93.37 o
   9   2  31      365.40      369.40    114.75 o
   1   3  31      548.32      708.32    126.10 o
   2   3  31       55.64      211.54     98.37 o
   3   3  31      183.63      178.65    104.24 o
   4   3  31        7.00      107.64     96.36 o
   5   3  31     1215.61     1305.48    155.08 o
   6   3  31      215.62      360.73    110.42 o
   7   3  31      133.72      251.23    107.55 o
   0   0  32       64.89      374.37    220.77 o
   1   0  32      251.62      335.68    181.00 o
   2   0  32      620.60      786.83    186.61 o
   3   0  32        2.67       58.50    128.01 o
   4   0  32     5097.15     6075.91    421.36 o
   5   0  32        5.14      -55.79    133.55 o
   6   0  32      172.76      373.40    157.29 o
   7   0  32     2353.48     2880.30    314.64 o
   8   0  32     1208.47     1296.25    229.12 o
   1   1  32     1319.47     1620.81    243.99 o
   2   1  32       99.00       15.57     95.37 o
   3   1  32       64.61      171.73    102.11 o
   4   1  32      419.71      539.63    121.82 o
   5   1  32      314.63      410.10    117.02 o
   6   1  32       67.69      102.49    102.97 o
   7   1  32      200.52      271.15    110.07 o
   8   1  32      183.94      189.48    158.23 o
   0   2  32        3.33       81.59    135.58 o
   1   2  32       40.24      222.31    101.73 o
   2   2  32        1.77      146.79     99.51 o
   3   2  32       52.36      249.36    110.80 o
   4   2  32      215.56      240.70    111.83 o
   5   2  32        0.28        0.46    100.24 o
   6   2  32        8.59      244.60    116.94 o
   1   3  32      604.18      799.12    132.75 o
   1   1  33       76.84      228.63    110.24 o
   2   1  33      529.10      615.87    130.04 o
   3   1  33      154.14       46.40    152.61 o
 
